# Supplementary material for: Global transcriptome profiling reveals root- and leaf-specific responses of barley (Hordeum vulgare L.) to H2O2
Source: Front Plant Sci. 2023 Sep 12;14:1223778. doi: 10.3389/fpls.2023.1223778 (PMC10523330; doi:10.3389/fpls.2023.1223778)
Supplement: Supplementary file 3 [file Table_1.xlsx]

## Sheet: Legend
	Supplementary Table S1: RNA-seq results from leaves and roots of barley seedlings treated with either H2O2 or ddH2O
	Total RNA was extracted from whole leaves and roots of five-day-old barley plants treated for three hours with either 10 mM H2O2 or ddH2O (control). Firstly, a gene count table was prepared using the aligned files from the three biological replicates and then the Transcript Per Million (TPM) values were calculated using a seperate function designed in R. For each conditions three replicates were …

## Sheet: TPM values
Gene ID	LC1	LC2	LC3	LT1	LT2	LT3	RC1	RC2	RC3	RT1	RT2	RT3
HORVU2Hr1G000010	0.949416	1.84388	0.968515	1.8344	0.908511	2.21446	1.22348	0.167769	1.72101	0.90553	1.41826	0.955753
HORVU2Hr1G000030	0	0	0	0	0	0	0	0	0	0	0	0
HORVU2Hr1G000040	0	0	1.0702	0.941103	0.543777	0.716451	0.146459	0	0.257521	0.406494	0.628801	1.27123
HORVU2Hr1G000050	1.76844	1.39528	3.04428	1.7847	0.515608	0.181156	1.38872	0	0.813936	0.256958	0.397485	0.803583
HORVU2Hr1G000060	0	0	0	0	0	0	0	0	0	0	0	0
HORVU2Hr1G000090	0.191407	0.287652	0.4556	0.686814	0.0496059	0.104573	1.01541	0	1.03366	0.247215	0.367118	0.60303
HORVU2Hr1G000130	4.57195	3.29802	2.6651	1.28899	1.62499	1.2846	3.50136	0.750191	2.88585	2.22703	1.50326	2.94412
HORVU2Hr1G000140	0	0	0	0	0	0	0	0	0	0	0	0
HORVU2Hr1G000150	0	0	0	0	0	0	0	0	0	0	0	0
HORVU2Hr1G000160	0	0	0	0	0	0	0	0	0	0	0	0
HORVU2Hr1G000170	0	0	0	0	0	0	0	0	0	0	0	0
HORVU2Hr1G000180	0	0	0	0	0	0	0	0	0	0	0	0
HORVU2Hr1G000190	0	0.26945	0.228628	0.201048	0.406586	0.306112	0.0625765	0	0.330087	0.347359	0.161198	0.162944
HORVU2Hr1G000200	0	0	0	0	0	0	0	0	0	0	0	0
HORVU2Hr1G000250	0	0	0	0	0	0	0	0	0	0	0	0
HORVU2Hr1G000260	0	0	0	0	0	0	0	0	0	0	0	0
HORVU2Hr1G000270	0.665835	2.00127	0.22641	0.398196	0	0.727542	2.78862	0.254926	4.90327	1.37596	0.319268	1.29091
HORVU2Hr1G000280	37.7931	40.0486	46.0092	19.9494	29.9182	29.3847	28.0986	9.25583	21.6669	13.7966	12.8051	11.1725
HORVU2Hr1G000290	2.93731	3.3709	1.9068	5.50944	1.5917	4.74135	0.894687	0	1.50759	0.689772	1.08834	1.29427
HORVU2Hr1G000360	3.77023	4.61375	4.12079	3.54318	4.46679	4.11964	5.33864	2.99009	3.23917	4.17387	4.84238	3.91588
HORVU2Hr1G000380	2.13782	0.856741	0.484628	1.70467	0.73873	0	2.78554	0.818499	3.67339	1.84076	2.05017	4.14476
HORVU2Hr1G000390	2.02346	3.32328	2.65392	2.26896	1.96653	2.25047	3.08716	0.66404	2.50123	1.90408	1.81921	2.41687
HORVU2Hr1G000410	0	0	0	0	0	0	0	0	0	0	0	0
HORVU2Hr1G000420	0	0	0	0	0	0	0	0	0	0	0	0
HORVU2Hr1G000430	7.05111	7.19869	5.76625	5.2275	3.76052	3.82045	0.244059	0	0.0429132	0.0903174	0.167653	0
HORVU2Hr1G000450	0	0	0	0	0	0	6.35828	8.20589	9.04252	10.3807	9.23326	9.41446
HORVU2Hr1G000480	14.3616	16.1873	15.2609	6.08374	7.90928	8.00974	0	0	0	0	0	0
HORVU2Hr1G000490	0	0	0	0	0	0	0	0	0	0	0	0
HORVU2Hr1G000510	0	0.330026	0.0829707	0.328329	0.22133	0.199963	0.0681284	0.233552	0.0598955	0.472722	0.409498	0.354802
HORVU2Hr1G000530	0	0	0	0	0	0	0	0	0	0	0	0
HORVU2Hr1G000540	0	0	0	0	0.153631	0.647729	0	0	0	0	0	0
HORVU2Hr1G000550	0	0	0	0.331488	0	0	0	0	0	0	0	0
HORVU2Hr1G000560	0.0475954	0	0	0	0	0	0	0	0	0.0368837	0	0
HORVU2Hr1G000570	0	0	0	0	0.15146	0	0	0	0	0	0	0
HORVU2Hr1G000580	2.06411	4.7246	2.18662	5.05639	5.24658	4.81442	2.99244	5.01523	3.50777	5.22936	5.93845	5.36788
HORVU2Hr1G000590	4.83953	4.45866	4.40027	4.53011	3.92631	3.3625	4.84688	2.29598	4.64854	6.27778	4.46454	4.35994
HORVU2Hr1G000610	0	0	0	0	0	0	0	0	0	0	0	0
HORVU2Hr1G000620	0	0	0	0	0	0	0	0	0	0	0	0
HORVU2Hr1G000630	0	0	0	0	0	0	0	0	0	0	0	0
HORVU2Hr1G000640	0	0	0	0	0	0	0	0	0	0	0	0
HORVU2Hr1G000660	0	0	0	0	0	0	0	0	0	0	0	0
HORVU2Hr1G000670	0	0	0	0	0	0	0	0	0	0	0	0
HORVU2Hr1G000700	0.156115	0	0.079628	0	0	0.127938	0.392302	0	0.172447	0.846863	0.168429	0.0567513
HORVU2Hr1G000710	0	0	0	0	0	0	0	0	0	0	0	0
HORVU2Hr1G000760	0	0	0	0	0	0	0	0	0	0	0	0
HORVU2Hr1G000770	0.646528	0.662469	0.929344	0.94905	0.456975	0.746585	0.738481	0.202528	0.454468	0.54657	0.908893	0.747812
HORVU2Hr1G000780	0	0	0	0	0	0	0	0	0	0	0	0
HORVU2Hr1G000840	0	0	0	0	0	0	0	0	0.610311	0.160561	0	0.451911
HORVU2Hr1G000890	0	0.194468	0.220007	0.193468	0.335362	0.530225	0	0.495433	0	0.334261	0	0
HORVU2Hr1G000900	0	0	0	0	0	0	0	0	0	0	0	0
HORVU2Hr1G000910	0	0	0	0	0	0	0	0	0	0	0	0
HORVU2Hr1G000940	8.30668	10.5992	7.4079	11.5289	6.94582	7.7921	10.1525	1.62018	8.73324	6.51817	7.92852	7.74855
HORVU2Hr1G000970	0	0	0	0	0	0	0	0	0	0	0	0
HORVU2Hr1G000990	0.405782	0.85375	0.827891	0.606686	1.05164	1.10847	6.23144	1.39824	4.88076	7.75663	8.56119	9.34233
HORVU2Hr1G001010	6.42532	7.86287	4.44775	7.20488	4.4604	4.13725	17.8761	10.0159	17.7437	13.6929	16.1749	12.0124
HORVU2Hr1G001020	0	0	0	0	0	0	2.81351	3.30687	1.7668	2.97479	6.9025	6.27956
HORVU2Hr1G001030	0.629396	0.283763	1.28412	0.282303	0.734028	0	5.53563	1.44585	9.9651	43.4094	62.2453	59.0301
HORVU2Hr1G001070	0.5979	0.808688	1.52482	0.804529	1.16216	1.46995	4.75779	13.7349	8.58583	4.40171	6.23557	4.34699
HORVU2Hr1G001110	0	0	0	0	0	0	0	0	0	0	0	0
HORVU2Hr1G001120	0	0	0	0	0	0	0	0	0	0	0	0
HORVU2Hr1G001130	0	0	0	0	0	0	0.31194	0	1.09697	0.721484	0.669633	0.676888
HORVU2Hr1G001150	0.674713	0.45629	1.54864	4.84207	0.393439	0.829397	0.14129	0	0.248432	0.130716	0	0
HORVU2Hr1G001160	4.63425	5.9466	8.90947	17.1085	9.00775	9.34842	0	0	0.131258	0	0.384598	0
HORVU2Hr1G001180	0	0	0	0	0	0	0	0	0	0	0.128284	0.172899
HORVU2Hr1G001190	0	0	0	0	0	0	0	0	0	0	0	0
HORVU2Hr1G001240	0	0	0	0	0	0	0	0	0	0	0	0
HORVU2Hr1G001250	0	0.170019	0.192347	0	0.1466	0	0	0	0.416559	0	0	0
HORVU2Hr1G001280	0	0	0	0	0	0	0	0	0	0	0	0
HORVU2Hr1G001290	68.8606	70.1903	76.1845	60.1309	97.7664	96.0975	107.558	6.11348	110.483	131.603	151.814	137.738
HORVU2Hr1G001310	9.25521	6.91476	9.03677	12.4537	8.42945	11.5938	6.20197	7.59323	8.08138	5.12304	9.41462	6.15216
ENSRNA049483443	0	0	0	0	0	0	0	0	0	0	0	0
ENSRNA049483465	0	0	0	0	0	0	0	0	0	0	0	0
ENSRNA049483448	0	0	0	0	0	0	0	0	0	0	0	0
ENSRNA049483433	0	0	0	0	0	0	0	0	0	0	0	0
HORVU2Hr1G001320	3.43483	5.19527	4.97332	9.93952	7.06406	9.35262	0	0	0.0815948	0	0	0
HORVU2Hr1G001330	0	0	0	0	0	0	0.409049	0	0	0	0	0
HORVU2Hr1G001340	0.194593	0.116976	0.0661694	2.3275	0.0504318	0.106314	0.0543326	0	0	0	0	0
HORVU2Hr1G001350	61.9039	65.2407	70.094	52.9751	62.9013	53.3256	93.7593	119.656	98.5184	109.44	109.318	126.502
HORVU2Hr1G001360	5.31438	4.53976	3.85197	7.15099	4.56684	5.73049	10.3087	1.44571	6.07632	6.7194	7.54414	11.2863
HORVU2Hr1G001370	2.23488	4.03038	1.05224	6.01448	3.07423	3.38124	0.864005	0	0.379798	0.666118	0.494597	0.374967
HORVU2Hr1G001380	0	0	0	0	0	0	0	0	0	0	0	0
HORVU2Hr1G001390	0	0	0	0	0	0	0	0	0	0	0	0
HORVU2Hr1G001400	0	0	0	0	0	0	0	0	0	0	0	0
HORVU2Hr1G001410	4.18262	2.89438	2.67913	4.53738	2.72258	3.74654	4.88861	5.36278	4.51274	4.52273	4.61747	4.95037
HORVU2Hr1G001430	0	0	0	0	0	0	0	0	0	0	0	0
HORVU2Hr1G001450	0	0	0	0	0	0	0.283783	0	0.187117	0.459451	0.852864	0.307894
HORVU2Hr1G001460	4.79049	3.3032	2.01223	1.51671	0.876371	1.38559	1.41624	0.323667	1.86764	1.09187	2.0268	0.409751
HORVU2Hr1G001490	13.5159	18.0371	4.41209	12.1246	3.78307	11.5194	0	0	0.796257	0	0	0.393065
HORVU2Hr1G001530	0	0	0	0	0	0	0	0	0	0	0	0
ENSRNA049440051	0	0	0	0	0	0	0	0	0	0	0	0
HORVU2Hr1G001540	0	0	0	0	0	0	0	0	0	0	0	0
HORVU2Hr1G001550	0	0	0	0	0	0	0	0	0	0	0	0
HORVU2Hr1G001560	0	0	0	0.0922915	0.0799902	0	0	0	0	0.0797277	0	0.224399
HORVU2Hr1G001600	123.854	117.199	134.911	142.176	134.651	139.059	70.4814	38.5785	85.2811	131.362	154.132	138.759
HORVU2Hr1G001620	2.30657	0.415966	2.35297	2.06913	12.9121	9.45125	1.54565	0	1.69858	0	0.6636	0.335395
HORVU2Hr1G001630	0	0	0	0	0	0	0	0	0	0	0	0
HORVU2Hr1G001640	0.0708102	0	0	0	0	0	0	0	0.104291	0.109748	0.0509302	0.102964
HORVU2Hr1G001660	0	0	0	0	0	0	0	0	0	0	0	0
HORVU2Hr1G001680	0	0	0	0	0	0	0	0	0	0	0	0
HORVU2Hr1G001690	2.27461	4.61478	3.28719	7.82179	1.62112	4.19414	6.19219	5.22523	4.46679	3.96606	6.81673	4.6856
HORVU2Hr1G001740	0	0	0	0	0	0	0	0	0	0	0	0
HORVU2Hr1G001750	0	0	0	0	0	0	0	0	0	0	0	0
HORVU2Hr1G001760	0	0.208722	0	0.519121	0	0.0948482	0.096946	0.132937	0.937537	0.179381	0.249734	0.168293
HORVU2Hr1G001770	0	0	0	0	0	0	0	0	0	0	0	0
HORVU2Hr1G001780	0	0.149356	0.337941	0.297175	0.515131	0.407225	5.13353	9.13209	8.41645	7.95832	5.48022	5.29874
HORVU2Hr1G001790	11.8327	12.1469	11.6994	8.81836	8.91682	7.9068	8.53913	10.6638	13.1376	12.5554	13.879	11.9117
HORVU2Hr1G001810	0.777529	1.84038	1.38805	1.48217	0.226697	0.955786	4.88463	4.13045	3.22076	2.03357	1.32819	1.27192
HORVU2Hr1G001820	0	0.523551	0.394872	0	0.300957	0.634438	5.83624	2.88994	7.83896	17.8481	16.287	11.6792
HORVU2Hr1G001830	2.13358	2.74835	4.66393	4.92158	4.02862	3.74675	8.16985	13.6535	9.65157	8.5032	9.6459	8.42081
HORVU2Hr1G001870	0	0	0	0	0	0	0	0	0	0	0	0
HORVU2Hr1G001900	25.8043	20.8793	15.8638	31.1962	20.9264	21.2869	41.7261	30.7184	35.3624	44.0991	51.2544	40.9384
HORVU2Hr1G001960	0	0	0	0	0	0	0	0.112982	0	0.076227	0	0.214546
HORVU2Hr1G002010	0	0	0	0	0	0	0.365258	0	0	0	0	0
HORVU2Hr1G002020	0.53313	0	0.0906425	0.0797084	0.138169	0.291269	0.0744278	0	0.261735	0	0	0.129203
HORVU2Hr1G002040	13.7862	15.9562	13.4338	14.8589	13.1984	11.3822	15.7705	21.6251	17.0467	24.4764	22.2734	23.1879
HORVU2Hr1G002050	4.47836	6.52313	6.85268	7.7257	3.74974	4.37583	8.07955	9.49632	7.35687	5.20571	6.31823	4.75871
HORVU2Hr1G002130	0	0	0	0	0.312428	0.658621	10.771	2.30776	14.2041	18.9956	28.0352	21.3273
HORVU2Hr1G002140	0	0	0	0	0	0	0	0	0	0	0	0
HORVU2Hr1G002150	0	0	0	0	0	0	0	0	0	0	0	0
HORVU2Hr1G002160	0	0	0	0	0	0	0	0	0	0	0	0
HORVU2Hr1G002180	6.9447	9.25071	9.17752	8.07045	14.7258	12.9346	0	0	1.511	0.733874	0	0.344256
HORVU2Hr1G002210	0	0	0	0	0	0	0	0	0	0	0	0
HORVU2Hr1G002220	0	0	0	0	0	0	0	0	0	0	0	0
HORVU2Hr1G002230	0	0	0	0	0	0	1.2205	1.6736	0.596114	0	0.116445	0
HORVU2Hr1G002240	0	0	0.82354	0	0	2.64635	4.05732	0	2.97251	0	0	0.586941
ENSRNA049483455	0	0	0	0	0	0	0	0	0	0	0	0
HORVU2Hr1G002250	1.73067	3.98805	6.08112	3.45004	0.747548	0.945531	4.99329	0	3.39862	0.447057	2.21295	3.91462
HORVU2Hr1G002260	0	0	0	0	0	0	0	0	0	0	0	0
HORVU2Hr1G002280	0	0	0	0	0	0	0	0	0	0	0	0
HORVU2Hr1G002290	2.73946	3.01051	3.14389	7.44918	3.39455	4.20938	8.03131	2.65489	3.21517	6.76682	6.2805	6.59752
HORVU2Hr1G002320	1.3298	0.872055	2.09649	7.4828	3.4777	3.36841	1.62019	1.11084	0.623175	1.77998	1.73901	1.93364
HORVU2Hr1G002340	0	0	0	0	0	0	0	0	0	0	0	0
HORVU2Hr1G002350	0	0	0	0	0	0	0	0	0	0	0	0
HORVU2Hr1G002410	0	0	0	0	0	0	0	0	0	0	0	0
HORVU2Hr1G002420	0	0	0	0.511198	0.886124	0	0	0	0	0	0.409871	0
HORVU2Hr1G002440	160.223	174.664	199.604	234.954	296.584	244.653	18.0222	12.0935	18.5412	29.4951	30.1976	32.3791
HORVU2Hr1G002450	0	0	0	1.23197	0	0	0	0	0	0	0.987772	0
HORVU2Hr1G002460	0.388344	0.175084	0.792312	1.0451	3.17032	1.75038	0	0	0	0	0	0
HORVU2Hr1G002480	3.53444	6.2641	6.58944	5.5759	5.21174	2.79662	6.1253	10.0791	5.65435	5.66687	5.78557	6.2027
HORVU2Hr1G002500	26.9174	26.748	30.1207	68.4974	54.9897	48.9575	12.999	12.9348	12.9451	30.6506	26.7686	32.75
HORVU2Hr1G002510	0	0	0	1.13888	0	0.346806	0	0	0	0	0	0
HORVU2Hr1G002520	0	0	0	0	0	1.47611	0	0	0	0	0	0
HORVU2Hr1G002570	0	0	0.309874	0	0	0	0	0	0	0	0	0
HORVU2Hr1G002580	0	0	0	0.182074	0	0	0	0	0	0	0	0
HORVU2Hr1G002600	266.905	253.756	239.336	332.705	229.628	263.885	66.2517	94.5901	55.8459	70.4758	78.834	77.7498
HORVU2Hr1G002610	0	0	0	0	0	0	0	0	0	0	0	0
HORVU2Hr1G002620	0	0	0	0	0	0	0	0	0	0	0	0
HORVU2Hr1G002630	0	0	0	0	0	0	0	0	0	0	0	0
HORVU2Hr1G002640	0	0	0	0	0	0	0	0	0	0	0	0
HORVU2Hr1G002650	0	0	0	0	0	0	0	0	0	0	0	0
HORVU2Hr1G002660	0	0	0.606388	0	0	0	0	0.682761	0.437743	0	0	0
HORVU2Hr1G002690	1.28671	0.331493	0.656298	0.742024	0.428748	0.301277	1.77066	0	0.135364	0.498564	0.330524	0.735031
HORVU2Hr1G002700	3.08621	3.51166	5.24716	2.7026	1.88533	2.77004	9.66338	4.05122	8.17094	8.14294	5.81364	6.73141
HORVU2Hr1G002710	6.07691	6.87116	5.95316	6.44645	9.56202	5.21721	6.22137	1.60649	7.81365	7.73663	4.26675	4.3831
HORVU2Hr1G002720	26.3991	22.2171	25.7333	96.0421	51.0848	39.6628	4.66825	0.336911	5.18414	11.8201	1.47681	1.06629
HORVU2Hr1G002750	0.320151	0.404151	0.0653183	0.344634	0.696964	0.524732	1.60901	1.32381	0.565829	0.396958	0.506591	0.931053
HORVU2Hr1G002800	0	0	0	0	0	0	0.415847	0	0	0	0	0
HORVU2Hr1G002830	0	0.856174	0	0.0709809	0	0	1.65696	0.363536	1.04885	0.551863	0.910582	1.26562
HORVU2Hr1G002840	0.448472	0.404386	0.457494	1.7098	0.261513	0.551289	0	0	0	0.17377	0.0806408	0.0815145
HORVU2Hr1G002880	1.18886	0.803994	0.606388	0.933169	1.61758	1.33963	0	0	0.109436	0.115162	0.213772	0
HORVU2Hr1G002920	0	0	0	0	0	0	0	0	0	0	0	0
HORVU2Hr1G002930	4.09257	5.53539	3.65304	0.917822	2.91679	2.23593	0.285673	0.391727	0	0	0	0.371934
HORVU2Hr1G002960	0	0	0	0	0	0	0	0	0	0	0	0
HORVU2Hr1G002970	0	0	0	0	0	0	0	0	0	0	0	0
HORVU2Hr1G003020	0.984728	0.887927	0.502269	0	0	0.403496	0	0	0.725163	0.381554	0	0
HORVU2Hr1G003030	0	0	0	0	0	0	0	0	0	0	0	0
HORVU2Hr1G003040	0.195442	0	0	0	0.151955	0	0.163709	0	0.575702	0	0	0
HORVU2Hr1G003060	0	0	0	0	0	0	0.189427	0	0.499608	0.3505	0.813276	1.64418
HORVU2Hr1G003070	0	0.804394	0.546021	0	0.277437	0.292429	2.54062	1.22958	1.1825	0.138263	0	0
HORVU2Hr1G003080	0	0	0	0	0	0	1.16523	1.06521	0.170737	0.179671	0.166758	0.33713
HORVU2Hr1G003110	0	0.153615	0	0	0	0.139613	40.3842	47.9409	49.5551	83.1729	69.9661	73.4491
HORVU2Hr1G003120	0	0	0	0	0	0	0	0	0	0	0	0
HORVU2Hr1G003130	0	0	0	0	0	0.240282	0	0	0	0	0	0
HORVU2Hr1G003150	0	0	0	0	0	0	0	0	0	0	0	0
HORVU2Hr1G003180	0.418251	0	0	0	0	0	0	0	0	0	0	0
HORVU2Hr1G003210	0	0	0	0	0	0	0	0	0	0	0	0
HORVU2Hr1G003220	0	0	0	0	0	0	0	0	0	0	0	0
HORVU2Hr1G003230	0	0	0.44081	0.387635	0	0.354123	0.904888	0.248165	0	0	0.9324	0
HORVU2Hr1G003240	0	0	0	0	0	0	0	0	0	0	0	0
HORVU2Hr1G003260	0	0	0	0	0	0	0	0	0	0	0	0
HORVU2Hr1G003280	0	0	0	0	0	0	0	0	0	0	0	0
HORVU2Hr1G003290	0	0	0	0	0	0	0	0	0	0	0	0
HORVU2Hr1G003300	0	0	0	0	0	0	0	0	0	0	0	0
HORVU2Hr1G003310	0	0	0	0	0	0	0	0	0	0	0	0
HORVU2Hr1G003340	11.7009	10.7596	10.2227	10.4964	6.48526	11.8201	11.4507	4.98996	13.2236	10.4591	11.0406	11.2866
HORVU2Hr1G003350	5.27766	10.1126	9.87036	11.0469	18.1231	14.0565	10.8677	15.6599	11.6596	12.2696	11.7042	11.5112
HORVU2Hr1G003370	0	0	0	0.0581348	0	0	0	0	0	0	0.0466116	0
HORVU2Hr1G003360	0	0	0	0	0	0	0	0	0	0	0	0
HORVU2Hr1G003390	5.32168	6.34647	2.97705	1.23197	2.13552	1.82887	0.143794	0	0.505669	0	0	0.124809
HORVU2Hr1G003400	0	0	0.0631414	0.94392	0.048124	0	0.0518463	0	0.364648	0.191864	0.133556	0.315008
HORVU2Hr1G003420	0.181168	0	0	0	0	0	0	0	0	0	0	0
HORVU2Hr1G003430	0	0	0	0	0	0	0	0	0	0	0	0
HORVU2Hr1G003450	0	0	0	0	0	0	0	0	0	0	0	0
HORVU2Hr1G003460	27.4529	30.826	26.2438	37.3275	23.7608	31.129	5.06188	1.38822	4.19589	3.07743	5.09159	2.51062
HORVU2Hr1G003470	0	0	0.192246	0.338111	0	0.15444	0	1.51521	0.13878	0.292083	0.542184	0
HORVU2Hr1G003480	0	0	0	0	0	0	0	0	0	0	0	0
HORVU2Hr1G003500	0	0	0	0	0	0	0	0	0	0	0	0
HORVU2Hr1G003510	0	0	0	0	0	0	0.911798	0	0.114516	0.241016	0.44739	0.791416
HORVU2Hr1G003540	0	0	0	0.0818385	0	0	2.44534	0.209572	0.839779	1.13116	0.524935	0.729606
HORVU2Hr1G003580	0.894071	0.439735	0.331657	0.0729124	0.252776	0.799306	3.8126	1.02693	2.93288	3.02336	5.14448	3.01376
HORVU2Hr1G003600	0.0798043	0.179898	0	0.751688	0.0310237	0.0327001	1.30351	0.137495	0.734608	0.742125	1.03319	1.21844
HORVU2Hr1G003620	0	0	0	0	0	0	0	0	0	0	0	0
HORVU2Hr1G003630	0	0	0	0.294184	0.254973	0.268751	1.92287	0	2.6565	2.03309	3.30221	3.81485
HORVU2Hr1G003640	0.767047	0.414987	0.860726	0.894514	1.4313	1.19434	1.92751	0.704823	1.41215	2.49655	2.42747	1.61726
HORVU2Hr1G003650	0	0	0	0	0	0.944517	0	0	0	0	0	0.837948
HORVU2Hr1G003670	0	0	0	0	0	0	0	0	0	0	0	0
HORVU2Hr1G003680	0	0	0	0	0	0	0	0	0	0	0	0
HORVU2Hr1G003700	0	0	0	0	0	0	0	0	0	0	0	0
HORVU2Hr1G003720	0	0	0	0.055979	0.0485177	0.102279	0.574976	0.788432	0.827171	3.33674	4.62296	3.2666
HORVU2Hr1G003740	0	0	0	0	0	0	0	0	0	0	0	0
HORVU2Hr1G003750	0	0	0	0.0848176	0.0735125	0.0774848	0	0	0	0.146542	0.272022	0
HORVU2Hr1G003770	0	0	0	0	0	0	3.29333	2.55904	3.18488	9.14055	9.80332	7.90858
HORVU2Hr1G003780	0	0	0	0	0	0	0	0	0.118527	0.249458	0.347295	0
HORVU2Hr1G003800	0	0	0	0	0	0	0	0	0	0	0	0
HORVU2Hr1G003810	0	0	0	0	0	0	0	0	0	0	0.176702	0
HORVU2Hr1G003820	0	0	0	0	0	0	0	0	0	0	0	0
HORVU2Hr1G003830	1.17417	1.15499	1.63335	3.06414	1.82582	2.79924	12.2493	9.68573	10.5332	12.077	10.3645	10.3992
HORVU2Hr1G003840	9.1331	18.977	15.5281	22.9165	19.7591	17.2472	0.443489	1.97643	2.33937	1.84634	1.90405	0.866107
HORVU2Hr1G003850	0	0	0	0	0	0	0	0	0	0	0	0
HORVU2Hr1G003860	0	0	0	0	0	0	0.0360391	0	0	0.0666838	0.0618914	0.0938429
HORVU2Hr1G003870	0	0	0	0	0	0	0	0	0.176208	0.185428	0	0.173967
HORVU2Hr1G003880	0	0	0	0	0	0	0	0	0	0	0	0
HORVU2Hr1G003890	0	0.744713	0	0.493922	0.856178	0	0.461201	0	0.405467	0	0	0
HORVU2Hr1G003900	0	0.286276	1.61936	1.13922	0.246843	1.04073	0.797808	0	0	0	0.228351	0.230825
HORVU2Hr1G003910	0	0	0	0	0	0	0	0	0	0.167131	0	0
HORVU2Hr1G003920	0.929406	1.11739	0.316034	1.11165	0	0	1.2975	0	0	0.240079	0.222825	0
HORVU2Hr1G003940	0	0	0	0.27936	0	0	0	0	0	0	0	0
HORVU2Hr1G003950	0	0	0	0	0	0	0	0	0	0	0	0.119269
HORVU2Hr1G003970	3.14151	2.32188	2.94203	3.6497	2.40246	3.37638	3.14909	1.18306	3.33742	4.39006	3.07444	3.63195
HORVU2Hr1G003980	0	0	0	0	0	0	0.170592	0	0	0	0	0
HORVU2Hr1G003990	1.20484	2.30861	1.38272	3.91797	1.40514	1.60449	3.78456	0.172985	2.88359	5.95224	3.7913	3.50389
HORVU2Hr1G004000	0	0	0	0	0	0	14.4079	1.59329	14.0969	16.5545	28.335	32.2727
HORVU2Hr1G004020	2.91416	6.56922	1.48639	5.22835	2.26574	3.58226	0	0	0	0	1.048	0
HORVU2Hr1G004030	0	0	0	0	0	0	0	0	0	0	0	0
HORVU2Hr1G004040	0	0	0	0	0	0	0	0	0	0	0	0
HORVU2Hr1G004070	0.55601	0.167118	0.283598	1.57945	0.864589	0.98725	0	0	0	0.574501	0.0666516	0
HORVU2Hr1G004100	0	0	0	0	0	0	0	0	0	0	0	0
HORVU2Hr1G004130	0	0	0	0	0	0	0	0	0	0	0	0
HORVU2Hr1G004140	0	0	0	0	0	0	0	0	0	0	0	0
HORVU2Hr1G004150	0	0	0	0	0	0	0	0	0	0	0.083164	0
HORVU2Hr1G004170	16.5997	13.5726	10.4759	44.6728	89.2495	65.7122	0	0.323159	0.103595	0.545077	0.202361	0.511385
HORVU2Hr1G004180	0	0.239057	0	0	0	0	0.88829	3.34967	2.73331	2.46542	1.71618	2.50579
HORVU2Hr1G004190	12.3294	14.4226	10.8778	13.5513	6.13161	6.0078	24.0975	16.2028	26.6659	31.4182	32.1961	28.5879
HORVU2Hr1G004200	0.151689	0	0	0.136074	0	0	2.54119	0.34846	1.56387	5.40731	4.8005	6.50678
HORVU2Hr1G004230	89.1168	89.4332	87.1846	20.0965	28.6973	32.6743	216.502	261.736	195.062	58.5063	54.2307	55.1052
HORVU2Hr1G004280	2.65719	3.53092	4.85063	3.51277	2.28342	1.94837	9.25443	1.28507	9.16597	4.44347	2.91707	3.86378
ENSRNA049483469	0	0.550606	0	1.09555	0.474763	0	6.64931	0	0.449675	1.89282	0.439197	1.77582
HORVU2Hr1G004290	0	0	0	0	0	0	0	0	0	0	0	0
HORVU2Hr1G004300	0	0	0	0	0	0	0	0	0	0	0	0
HORVU2Hr1G004330	45.2435	33.206	25.4024	62.6097	63.536	42.5384	132.788	31.4217	114.933	70.9377	60.0376	52.5284
HORVU2Hr1G004340	0	0	0	0	0	0	0	0	0	0	0	0
ENSRNA049483482	0.909749	1.23048	0.232013	0.8161	0.353662	1.11832	1.33356	0	1.84236	2.29126	1.47226	1.1575
ENSRNA049483476	0	0	0	0	0	0	0	0	0	0	0	0
ENSRNA049483473	0	0.281783	0	0	0.242969	0	0	0	0.23013	0	0.899071	0
HORVU2Hr1G004390	1.93752	7.86176	1.9765	4.34518	3.76603	1.58781	10.549	0	7.84744	12.7625	12.542	14.0866
HORVU2Hr1G004420	0.225577	1.83062	1.38069	1.21414	4.03384	1.10917	8.12486	2.59097	4.15292	2.62213	4.38064	2.29605
HORVU2Hr1G004430	0	0	0	0	0	0	0	0	0	0	0	0
HORVU2Hr1G004440	0	0	0	0	0	0	0	0	0	0	0	0
HORVU2Hr1G004460	31.9081	31.0112	31.1207	38.3933	38.0296	39.3539	42.5183	40.0147	36.3483	50.9346	55.0615	49.268
HORVU2Hr1G004480	2.15032	0.745744	0.674946	4.74822	1.54325	1.21998	22.4454	3.98976	19.6112	7.69094	7.6141	9.50048
HORVU2Hr1G004500	0	0	0	0	0	0	0	0	0	0	0	0
HORVU2Hr1G004510	0	0	0	0.627096	0.271756	0	0	0	0.514791	0	0	0.508244
HORVU2Hr1G004530	1.60018	0.32064	0.7255	1.43546	0.829422	1.74848	10.4251	3.67594	14.1407	4.1335	12.7881	7.62674
HORVU2Hr1G004540	0	0.953096	0.599036	0.63213	0.36525	0.673727	3.44314	0.269794	2.42165	0.910128	1.85838	2.30546
HORVU2Hr1G004550	3.50431	2.14417	4.59618	6.17489	8.27106	4.9231	34.2804	16.9627	36.3128	15.9059	29.4355	23.112
HORVU2Hr1G004590	0	0	0	0	0	0	0	0	0	0	0	0
HORVU2Hr1G004600	0	0	0	0	0	0	0	0	0	0	0	0
HORVU2Hr1G004610	0	0	1.43675	2.84272	1.64255	1.44275	21.2352	0.404425	22.0398	8.73151	21.5263	16.3836
HORVU2Hr1G004620	0.345652	0.207782	0.587676	2.27385	0.985389	1.41632	11.4847	6.61692	12.8119	3.30361	12.5134	8.62809
HORVU2Hr1G004640	0	0.342379	0.968358	4.59834	5.46154	2.33378	22.2637	30.529	30.8978	9.5631	30.4509	32.2992
HORVU2Hr1G004650	0	0	0	0	0	0	0	0	0	0	0	0
HORVU2Hr1G004660	0	0	0	0	0	0	0	0	0	0	0	0
HORVU2Hr1G004690	0	0	0	0.177747	0	0	0.497914	0	0	0	0.570058	0
HORVU2Hr1G004710	0	0	0	0	0	0	0	0	0	0	0	0
HORVU2Hr1G004720	0.144126	0	0	0	0	0.118112	0.301811	0.165543	0.371475	0.167534	0	0
HORVU2Hr1G004730	0	0	0	0.0691046	0	0	0	0	0	0	0	0
HORVU2Hr1G004790	0.546682	1.80745	0.371786	1.47122	0	0	2.28959	0	2.81807	4.09525	7.33975	4.90202
HORVU2Hr1G004820	0	0	0	0	0.205521	0.216626	0	0	0	0.409692	0	0
HORVU2Hr1G004830	0	0	0	0	0	0	0	0	0	0	0	0
HORVU2Hr1G004850	0	0	0	0	0	0	0	0	0	0	0	0
HORVU2Hr1G004870	0	0	0	0	0	0	0	0	0	0	0	0
HORVU2Hr1G004890	0	0	0	0.194052	0	0	0	0	0	0	0.62235	0
HORVU2Hr1G004900	0	0	0	0	0	0	0	0	0	0	0	0
HORVU2Hr1G004920	0	0	0	0	0	0	0	0	0	0	0	0
HORVU2Hr1G004930	7.5508	6.10766	7.36288	6.17587	4.48936	6.91593	7.81299	1.40296	5.88757	7.1422	7.26784	8.63829
HORVU2Hr1G004960	6.3227	4.10819	6.07048	5.2548	3.25314	4.11471	5.21821	3.41752	5.06692	4.97178	6.68764	4.73207
HORVU2Hr1G004980	43.0129	39.7902	36.5652	36.1558	38.2729	51.438	13.2106	12.0767	7.74281	7.77759	8.36446	10.1924
HORVU2Hr1G005000	4.5722	3.17794	3.01228	3.24705	2.7402	2.18572	0.239364	0	0.280584	0.590531	0.753626	1.45433
HORVU2Hr1G005020	0.790098	0	0.268664	0.236255	0.204766	0	0.220604	0	0	0	0.189426	0
HORVU2Hr1G005040	0	0	0	0	0	0	0	0	0	0	0	0
HORVU2Hr1G005060	42.1502	45.2814	53.0758	50.8089	40.8364	61.3936	8.27493	6.42993	8.72994	7.01765	10.5397	8.85831
HORVU2Hr1G005080	0	0	0	0	0	0	0	0	0	0	0	0
HORVU2Hr1G005100	0	0	0	0	0	0	0	0	0	0	0	0
HORVU2Hr1G005110	6.13514	5.36441	4.36203	9.17266	2.45729	8.37965	4.98327	3.63018	3.55962	2.44923	2.67436	2.70334
HORVU2Hr1G005120	0.354892	0.800014	0.271524	0.71631	0.41389	0.581673	0.371587	0	0.196009	0.0687552	0	0.193516
HORVU2Hr1G005140	4.95168	9.02096	5.25747	8.34001	12.7283	8.11587	12.0198	19.1518	12.651	19.5779	17.1533	17.9269
HORVU2Hr1G005150	57.7643	60.47	66.2774	41.1834	31.3567	23.812	3.89419	1.86896	2.13975	2.07158	1.08674	0.591509
HORVU2Hr1G005160	1.10478	0.774808	1.00179	0.220235	0.954404	1.30777	0	0	0.361588	0.570763	0.353162	0.0892472
HORVU2Hr1G005170	15.8136	17.4674	22.1811	775.487	128.585	122.682	86.9818	71.897	99.47	14.6034	7.01391	6.70667
HORVU2Hr1G005180	15.3067	16.1929	14.631	18.272	26.9877	26.0755	29.0752	23.9492	30.5319	33.5306	27.5666	29.7931
HORVU2Hr1G005210	1.09796	1.37081	0.861574	0.378821	0.328329	0.276857	1.4149	0.582052	1.30611	0.850854	1.7009	1.53512
HORVU2Hr1G005220	1.82188	3.02061	2.87773	5.852	7.67654	6.69463	0.147684	0.135007	1.34165	0.910875	0.591789	0.811844
HORVU2Hr1G005230	0	0	0	0	0	0	0	0	0	0	0	0
HORVU2Hr1G005310	0.215151	0	0.219479	0.193003	0.501835	0.352635	0	0	0	0.166729	0.154747	0
HORVU2Hr1G005320	11.4368	15.2345	14.9814	13.2908	7.78057	9.05305	17.8534	6.4189	18.3757	9.46718	8.69333	9.16548
HORVU2Hr1G005330	0	0	0	0	0.165392	0	2.49459	1.83251	5.40451	1.07152	3.67205	4.40781
HORVU2Hr1G005340	0.110664	0.299357	0.225781	0.496362	0.258122	0.27207	0.834263	0	0.733447	0.171517	0.557166	0.482745
HORVU2Hr1G005350	0	0	0	0	0	0	0	0	0	0	0	0
HORVU2Hr1G005420	0	0	0	0	0	0	0.159364	0	0	0	0	0
HORVU2Hr1G005430	0	0	0	0	0	0	0	0	0	0	0	0
HORVU2Hr1G005470	2.59839	4.19267	4.32476	2.20823	0.956953	2.24147	5.04031	0.314159	5.63973	4.13318	8.85264	5.46856
HORVU2Hr1G005480	8.60603	6.79003	7.2428	6.17611	4.34924	6.70006	7.02847	2.71834	9.66478	10.0038	9.28482	13.4524
HORVU2Hr1G005490	0	0	0	0	0	0	0	0	0	0	0	0
HORVU2Hr1G005510	70.4432	73.8587	63.1702	89.0564	141.126	86.7272	0	0	0	0.253904	0	0
HORVU2Hr1G005520	0	0	0	0	0	0	0	0	0	0	0	0
HORVU2Hr1G005530	0	0	0	0	0	0	0	0	0	0	0	0
HORVU2Hr1G005550	0	0	0	0	0	0	0	0	0	0.0959155	0.0890223	0
HORVU2Hr1G005560	0	0	0	0	0	0	1.11993	1.53569	0.805573	0.470958	0.437112	1.59065
HORVU2Hr1G005570	1.20525	2.17354	4.91798	0.864946	0.562245	0.592626	1.00956	0	1.77511	1.6812	1.387	1.05152
HORVU2Hr1G005590	0	0	0	0	0	0	0	0	0	0	0	0
HORVU2Hr1G005600	66.7262	60.0491	58.4777	49.5493	33.0971	59.177	0.437511	0	1.25008	0.202383	0.845274	1.61393
HORVU2Hr1G005620	145.134	156.822	157.326	136.717	93.2879	144.514	338.058	381.427	345.401	221.184	256.501	236.59
HORVU2Hr1G005630	5.69131	4.82997	5.35045	3.30353	1.82204	2.37776	4.58028	3.84531	4.10896	2.5079	3.21057	3.08309
HORVU2Hr1G005640	0	0	0	0	0	0	0	0	0	0	0	0
HORVU2Hr1G005650	14.7378	15.2733	14.6261	15.6136	12.2881	20.2752	21.5616	16.315	17.63	26.1493	26.4284	24.7269
HORVU2Hr1G005660	0	0	0	0	0	0	0	0	0	0	0	0
HORVU2Hr1G005670	0	0	0	0	0	0	0	0	0	0	0	0
HORVU2Hr1G005680	0	0	0	0.197145	0	0	0	0	0	0	0	0
HORVU2Hr1G005690	0.577613	0.983795	0.196411	0.748445	0.449091	1.05191	1.45148	1.91662	0.614408	0.746028	0.738574	1.30651
HORVU2Hr1G005730	0	0	0	0	0	0	1.19144	0	0	0	0	0
HORVU2Hr1G005760	0	0	0	0	0	0	0	0	0	0	0	0
HORVU2Hr1G005790	0	0	0	0	0.169208	0	0	0	0	0	0	0
HORVU2Hr1G005810	0	0	0	0	0	0	0	0	0	0	0	0
HORVU2Hr1G005820	0	0	0	0	0	0	0	0	0	0	0	0
HORVU2Hr1G005830	0	0	0	0	0	0	0	0	0	0	0	0
HORVU2Hr1G005870	0	0	0	0	0	0	0	0	0.102508	0	0.500599	0
HORVU2Hr1G005880	0	0	0	0	0	0	0	0	0	0	0	0
HORVU2Hr1G005910	0	0	0	0	0	0	0	0	0	0	0	0
HORVU2Hr1G005940	1.39874	0.887542	0.84556	1.25476	0.845845	0.679277	2.16969	0.476028	0.762998	0.5219	0.633436	0.56497
HORVU2Hr1G005950	0	1.61873	1.22087	1.0736	0	0	1.50372	0	2.20333	0.463725	2.58239	0.435062
HORVU2Hr1G005960	0	0	2.1765	0.637983	0	0	0	0	0	0	0	0
HORVU2Hr1G005980	0	0	0	0	0	0	0	0	0	0	0	0
HORVU2Hr1G005990	2.34872	2.23549	2.66219	1.63874	0.507255	0.748531	6.88578	0.449623	6.34194	2.42683	3.66019	5.3126
HORVU2Hr1G006000	0	0	0	0	0	0	0	0	0	0	0	0
HORVU2Hr1G006010	14.7446	19.217	16.0921	15.9992	23.3281	27.6491	20.1707	14.8649	23.6127	27.6424	27.7398	28.2744
HORVU2Hr1G006030	203.557	186.682	199.495	230.788	262.197	216.249	297.767	257.765	331.421	447.64	432.473	431.851
HORVU2Hr1G006040	2.74911	2.54242	3.5954	3.03522	1.86339	1.09757	2.2437	1.70026	2.02447	2.51278	2.33219	2.66496
HORVU2Hr1G006070	0	0	0	0	0	0	0	0	0	0	0	0
HORVU2Hr1G006090	0	0	0	0	0	0	0	0	0.451985	13.3178	15.4509	13.164
HORVU2Hr1G006100	0	0	0	0.251993	0	0	0.470599	0	0.827459	0	0	0.102117
HORVU2Hr1G006120	0	0	0	0	0	0	0	0	0	0	0	0
HORVU2Hr1G006130	0.55315	2.99264	1.69283	0.496209	0.860142	1.81324	2.31668	0	0.814689	1.28598	0.397853	0.804327
HORVU2Hr1G006160	0	0	0	0	0	0	0	0	0	0	0	0
HORVU2Hr1G006170	0.773336	0.348657	0	0	0.601264	0.950631	1.29554	0	0	0	0	0
HORVU2Hr1G006180	3.12434	5.02678	4.43707	4.94598	4.62016	3.81552	3.95123	0.774014	5.0076	4.13025	4.14186	4.85483
HORVU2Hr1G006230	69.6309	41.3817	39.5517	30.5218	6.15201	16.2111	23.1975	12.7238	9.32307	4.90545	6.26025	9.77976
HORVU2Hr1G006240	0	0	2.0314	0	0	0	0	0	0	0	1.43227	0.723894
HORVU2Hr1G006250	19.0384	19.4298	19.2448	19.6404	21.5305	24.4669	37.3309	31.8072	39.065	49.693	52.7817	52.6615
HORVU2Hr1G006280	19.9204	22.7388	22.5539	15.7357	15.636	15.6751	22.0532	24.338	19.4816	19.7144	21.6742	22.7623
HORVU2Hr1G006320	0.272579	0	0	0	0.211928	0	1.36992	0	1.20438	3.80219	0.784209	2.57629
HORVU2Hr1G006330	49.1667	51.4841	52.4209	62.6014	53.2709	67.0674	80.2416	8.01549	85.0276	96.3596	86.6967	81.8705
HORVU2Hr1G006340	0	0	0	0	0	0	0	0	0	0	0	0
HORVU2Hr1G006350	0	0	0	0	0	0	0	0	0	0	0	0
HORVU2Hr1G006360	0	0.105623	0	0	0	0	0.883064	0.538176	0.172522	1.4524	1.09527	0.42582
HORVU2Hr1G006370	0	0	0	0	0	0	0	0	0.76621	0	0	0
HORVU2Hr1G006380	0	0	0	0	0	0	15.5239	7.24996	16.0215	12.3847	11.6878	12.498
HORVU2Hr1G006420	0	0	0	0	0	0	0	0	0	0	0	0
HORVU2Hr1G006460	0	0	0	0	0	0	0	0	0	0	0	0
HORVU2Hr1G006470	0.707111	1.21724	1.04922	0.345994	0.299877	0.263401	0.107691	0.369176	0.189354	0.199262	0.508589	0.233682
HORVU2Hr1G006480	7.55997	10.4475	11.6519	11.1309	4.34448	4.64658	9.08572	7.73952	8.89547	5.92222	8.62908	7.04975
HORVU2Hr1G006490	0	0	0	0	0	0	0	0	0	0	0	0
HORVU2Hr1G006500	0	0	0	0	0	0	0	0	0	0	0	0
HORVU2Hr1G006510	0	0	0	0	0	0	0	0	0	0	0	0
HORVU2Hr1G006520	0	0	0	0	0	0	0	0	0	0	0	0
HORVU2Hr1G006530	0.446377	0	0	0	0.347056	0	17.5733	10.2542	20.7091	69.5293	34.6741	24.3401
HORVU2Hr1G006540	0	0	0	0	0	0	0	0	0.233386	0.368397	0.91179	2.07375
HORVU2Hr1G006560	0	0	0	0	0	0	0	0	0	0	0	0
HORVU2Hr1G006590	0	0	0	0	0.142843	0	0.230837	0	0	0.142374	0	0
HORVU2Hr1G006600	0.290942	0	0	0	0	0.238429	1.46222	0	0.642758	0.901855	0.627781	0.423055
HORVU2Hr1G006620	2.16268	1.8653	1.53474	1.94006	1.38904	1.92645	0.630098	0.864019	0.761687	0.582941	1.28498	0.888726
HORVU2Hr1G006690	6.88994	8.28353	7.11222	2.20739	3.63503	3.76424	13.1227	7.53693	10.6309	3.68667	2.83176	3.04135
HORVU2Hr1G006700	7.08653	6.66474	5.20805	7.24567	9.83458	8.61752	6.38269	8.66471	6.62143	8.68035	9.20745	6.98041
HORVU2Hr1G006720	4.71394	7.19324	6.2884	13.9872	6.76627	6.24041	4.85976	3.74845	2.26976	6.74407	4.95535	5.93176
HORVU2Hr1G006760	0.183158	0	0	0	0	0	0	0	0	0	0	0
HORVU2Hr1G006770	0.536428	0.290217	1.20388	0.384967	0.41707	0.879213	0.359464	0	0.237018	0.748261	1.08031	0.70201
HORVU2Hr1G006810	0	0	0	0	0.341527	0	0	0	0	0	0	0
HORVU2Hr1G006820	0	0	0	0	0	0	0	0	0	0.119677	0	0
HORVU2Hr1G006830	0	0	0	0	0	0	0.238098	0.979473	0.313988	0	0	0
HORVU2Hr1G006850	1.73873	2.0429	1.18247	3.87573	3.44107	3.67019	0.0441337	0	0	0	0	0
HORVU2Hr1G006900	0.141788	0	0	0	0	0.116197	0	0	0.208829	0	0	0
HORVU2Hr1G006910	11.1869	11.9006	15.2159	21.5365	12.9	14.3181	0	0	0.462816	0.0324689	0.421896	0.182772
HORVU2Hr1G006930	0	0	0	0	0	0	0	0	0	0	0	0
HORVU2Hr1G006970	0	0	0	0	0	0	0	0	0	0	0	0
HORVU2Hr1G006980	0	0	0	0	0	0	0	0	0	0	0	0
HORVU2Hr1G006990	0	0	0	0	0	0	0	0	0.429202	0	0	0
HORVU2Hr1G007000	0	0	0	0	0	0	0	0	0	0	0	0
HORVU2Hr1G007030	0	0	0	0	0	0	0	0	0	0	0	0
HORVU2Hr1G007050	0	0	0	0	0	0	0	0	0	0	0	0
HORVU2Hr1G007070	14.9796	22.1902	20.1507	19.1966	16.446	16.7276	4.55016	2.83608	6.66717	1.33942	0.769578	1.19679
HORVU2Hr1G007080	0.150038	0.405867	1.0714	1.21134	0.116654	0.491829	0	0	0	0	0	0
HORVU2Hr1G007130	3.48775	4.76227	3.15129	0.983314	0.309909	0.326655	1.25205	0.343374	1.39428	1.62168	1.36179	2.75309
HORVU2Hr1G007170	0	0	0	0	0.0316545	0	1.94387	0	0.989398	2.90265	3.07473	2.87124
ENSRNA049910391	0	0	0	0	0	0	0	0	0	0	0	0
HORVU2Hr1G007220	0	0	0	0	0	0	0	0	0	0	0	0
HORVU2Hr1G007230	0	0	0	0	0	0	0	0	0	0	0	0
HORVU2Hr1G007250	0.115738	0	0	0	0	0	0.193892	0	0.170461	0	0.332978	0
HORVU2Hr1G007260	0	0	0	0	0	0	0	0	0	0	0	0
HORVU2Hr1G007320	0	0	0	0	0	0	0	0	0	0	0	0
HORVU2Hr1G007340	0	0	0	0	0.0799673	0.252865	0	0	0.151483	0.478229	0.44386	0.299113
HORVU2Hr1G007350	1167.78	1073.56	1076.6	1296.41	1267.07	946.66	122.144	107.137	119.382	76.0714	54.7843	35.2405
HORVU2Hr1G007400	0	0	0	0	0	0	0	0	0	0	0	0
HORVU2Hr1G007420	0	0.078258	0	0	0	0.497873	1.38126	0	0.575214	0.605313	1.24847	0.441698
HORVU2Hr1G007490	5.22068	7.06122	3.22345	5.17625	4.80677	4.39097	4.14285	0.473405	4.35042	7.66559	5.43483	6.2928
HORVU2Hr1G007500	0	0	0	0	0	0	0	3.22274	2.06622	2.71792	0	0.509984
HORVU2Hr1G007510	0	0	0	0	0	0	4.04172	0.79174	4.06091	1.60253	0.495786	0
HORVU2Hr1G007520	0	0	0	0	0	0	1.52021	0	0	0	0	0
HORVU2Hr1G007530	0	0	0	0	0	0	6.38014	13.3804	6.59898	7.63871	2.25582	2.60602
HORVU2Hr1G007540	0	0	0	0	0	0	29.7004	8.87878	25.6163	16.148	14.504	12.5841
HORVU2Hr1G007550	0	0	0	0	0	0	0	0	0	0	0	0
HORVU2Hr1G007570	20.9091	14.8928	16.8487	23.6429	18.3058	19.151	234.012	256.508	225.918	24.9177	22.1159	16.8625
HORVU2Hr1G007580	0	0.511401	0	0	0	0	12.8268	21.4973	11.6944	10.9878	0.407925	1.23703
HORVU2Hr1G007590	0	0.818242	0	0	0	0	6.08085	15.6344	1.3365	16.174	0	0.659752
HORVU2Hr1G007600	0	0	0	0	0	0	0	0.18429	0	0	0.346207	0
HORVU2Hr1G007610	0	0	0	0	0	0	0	0	0	0.0742307	0	0
HORVU2Hr1G007640	0	0	0	0	0	0	43.0474	37.173	51.4984	39.6996	4.09406	5.91202
HORVU2Hr1G007650	0	0	0	0	0	0	0.987638	0	0	0.456861	0	0
HORVU2Hr1G007660	0	0	0	0	0.218749	0	0	0	0.414379	0	0	0
HORVU2Hr1G007670	0	0	0	0	0	0	0	0	0	0	0	0
HORVU2Hr1G007680	0	0	0	0	0	0	0.475819	0	0	0	0	0
HORVU2Hr1G007690	0	0	0	0	0	0	0	0	0	0	0	0
HORVU2Hr1G007710	0	0	0	0	0	0	0	0	0	0	0	0
HORVU2Hr1G007720	0	0	0	0	0	0	5.61006	0.284917	2.92273	1.73006	2.14097	1.26243
HORVU2Hr1G007730	0	0	0	0	0	0	0.15233	0	0.267843	0.563716	0	0
HORVU2Hr1G007760	2.94159	3.27652	2.55947	5.27757	9.2828	10.2098	33.5535	5.6643	28.8616	33.3218	32.6072	34.7847
HORVU2Hr1G007770	0	0	0	0	0	0	0	0	0	0	0	0
HORVU2Hr1G007780	0	0	0	0	0	0	0	0	0	0	0	0
HORVU2Hr1G007800	0	0	0	0	0	0	0	0	0	0	0	0
HORVU2Hr1G007810	0	0	0	0	0	0	0	0	0	0	0	0
HORVU2Hr1G007830	0	0	0	0	0	0	0	0	0	0	0	0
HORVU2Hr1G007840	175.48	190.928	193.497	223.841	231.269	321.072	0.424821	0.582533	0.466854	0.0982565	0.638366	1.01402
HORVU2Hr1G007950	0	0	0	0	0	0	0	0	0	0	0	0
HORVU2Hr1G007980	84.9218	63.0455	55.824	136.399	61.0163	74.6382	57.1966	111.791	56.2339	49.7857	55.6153	52.1623
HORVU2Hr1G007990	0.917903	1.65534	0.702276	2.47024	4.28199	2.6328	7.30422	13.1788	10.9842	16.7161	14.0293	19.687
HORVU2Hr1G008000	0	0.640011	0	0	0.551853	0.290837	0	0	0	0	0	0
HORVU2Hr1G008010	0	0	0	0	0	0	0	0	0	0	0	0
HORVU2Hr1G008030	0	0	0	0	0	0	0	0	0	0	0	0
HORVU2Hr1G008090	0.342678	0	0	0	0.08881	0.280827	0	0.1312	0.252351	0.531111	0.164314	0.664377
HORVU2Hr1G008120	0.378902	0.341655	0	0	0	0	46.0202	32.2053	47.7136	43.1632	58.5929	51.7898
HORVU2Hr1G008130	0.103716	0	0.211604	0	0	0	0.608129	0	0.381886	0.401868	0.223792	0.301623
HORVU2Hr1G008140	0.353741	0.318968	0.360858	0.135998	0.196451	0.165653	0.761928	0	0.520997	0.313291	0.399816	0.220444
HORVU2Hr1G008220	0.427989	0	0	0.0959831	0	0	0.448122	0.491588	0.0787938	0.24875	0.538704	0.388958
HORVU2Hr1G008230	0	0	0	0	0	0.385239	0	0	0	0	0	0
HORVU2Hr1G008240	0	0	0	0	0	0	0	0	0	0	0	0
HORVU2Hr1G008250	1.02779	1.50598	1.17952	2.07447	3.29628	3.36912	4.84261	1.77077	3.97358	5.07754	6.65312	6.16478
HORVU2Hr1G008270	0	0	0	0	0	0	0	0	0	0	0	0
HORVU2Hr1G008290	0	0	0	0	0	0	0	0	0	0	0	0
HORVU2Hr1G008300	0	0	0	0	0	0	0	0	0	0	0	0
HORVU2Hr1G008310	0	0	0	0	0	0	0	0	0	0	0	0
HORVU2Hr1G008330	0	0	0	0	0	0	0	0	0	0	0	0
HORVU2Hr1G008370	0	0	0	0	0	0	0	0	0	0	0	0
HORVU2Hr1G008380	11.9136	15.4692	14.5839	22.5857	6.9162	13.9941	0	0.273679	0.116977	0	0	0.0577447
HORVU2Hr1G008390	0.639638	0.411972	0.838936	1.55744	0.56836	0.648995	0.0510268	0	0.179442	0.141624	0.262891	0.155015
HORVU2Hr1G008410	0	0	0	0	0	0	0	0	0	0	0	0
HORVU2Hr1G008440	0	0.300936	0.340458	0	0.129742	0.410258	0	0	0.245772	0	0	0
HORVU2Hr1G008570	0	0	0	0	0	0	0	0	0	0	0	0
HORVU2Hr1G008640	0	0	0	0	0	0	0	0	0	0	0	0
HORVU2Hr1G008720	0	0	0	0	0	0	0	0	0	0	0	0
HORVU2Hr1G008740	0	0	0	0	0	0	5.08885	4.18683	2.90803	8.47438	5.89901	5.07953
HORVU2Hr1G008770	0	0	0	0	0	0	0	0	0	0	0	0
HORVU2Hr1G008890	0	0	0	0	0	0	0	0	0	0	0	0
HORVU2Hr1G008960	0	0.495714	0	0	0	0	3.22346	0.315725	6.67995	0.426029	2.96559	1.19909
HORVU2Hr1G008980	0.172452	0.0777497	0.879605	0.3094	0	0.0706627	1.73341	0.198078	1.96842	0.0668201	0	0.626899
HORVU2Hr1G008990	0	0	0	0	0	0	0	0	0	0	0	0
HORVU2Hr1G009070	0	0	0	0	0	0	0	0	0	0	0	0
HORVU2Hr1G009110	0	0	0	0	0	0	0	0	0	0	0	0
HORVU2Hr1G009150	0	0	0	0	0	0	0	0	0	0	0	0
HORVU2Hr1G009160	0	0	0	0	0	0	0	0	0	0.0914624	0	0
HORVU2Hr1G009260	0	0	0	0	0	0	0	0	0	0	0	0
HORVU2Hr1G009280	0	0	0	0	0	0	0	0	0	0	0	0
HORVU2Hr1G009300	0	0	0	0	0	0	0	0	0	0	0	0
HORVU2Hr1G009450	0	0	0	0	0	0	0	0	0	0	0	0
HORVU2Hr1G009460	0	0	0	0	0	0	0	0	0	0	0	0
HORVU2Hr1G009480	0	0	0	0	0	0	0	0	0	0	0	0
HORVU2Hr1G009490	0	0	0	0	0	0	0	0	0	0	0	0
HORVU2Hr1G009510	0	0	0	0	0	0	0	0	0	0	0	0
HORVU2Hr1G009520	0	0	0	0	0	0	0	0	0	0	0	0
HORVU2Hr1G009540	0	0	0	0	0	0	0	0	0	0	0	0
HORVU2Hr1G009560	0	0	0	0	0	0	0	0	0	0	0	0
HORVU2Hr1G009570	0	0.370436	0	1.10559	0.798527	0	0.344117	0	0.151266	0	0	0
HORVU2Hr1G009580	18.0385	18.2761	16.1265	30.4517	27.0479	20.0216	24.2834	9.39186	23.5385	20.661	24.6296	22.8427
HORVU2Hr1G009590	0	0	0	0	0	0	0	0	0	0	0	0
HORVU2Hr1G009600	0	0	0	0	0	0	0	0	0	0	0	0
HORVU2Hr1G009610	0	0	0	0	0	0	0	0	0	0	0	0
HORVU2Hr1G009640	0	0	0	0	0	0	0	0	0	0	0	0
HORVU2Hr1G009670	0	0	0	0	0	0	0	0	0	0	0	0
HORVU2Hr1G009680	0	0	0	0	0	0	0	0	0	0	0	0
HORVU2Hr1G009710	0.9959	0.673501	1.26992	0.818935	1.16146	1.56428	1.2513	0.0953241	1.1612	0.771765	0.477534	0.603385
HORVU2Hr1G009730	0	0	0	0	0	0	0	0	0	0	0	0
HORVU2Hr1G009760	0	0	0	0	0	0	0	0	0	0	0	0
HORVU2Hr1G009780	2.77861	4.17578	1.57473	1.10782	0.960158	2.02408	0	0	0.227355	0	0.888229	0.448927
HORVU2Hr1G009790	0	0	0	0	0.269522	0	0.580739	0	0	0	0	0
HORVU2Hr1G009800	0	0	0.0853928	0	0	0	0	0	0	0	0.0602075	0
HORVU2Hr1G009830	0	0	0	0	0	0	0	0	0	0	0	0
HORVU2Hr1G009840	15.3307	19.3531	18.0606	19.0761	17.9177	26.343	19.8007	21.3578	24.1817	36.1011	39.9091	42.8584
HORVU2Hr1G009850	56.3114	63.0239	59.5967	50.6331	47.9857	50.9028	1.21511	0.302947	1.45673	1.02197	0.379409	0.86292
HORVU2Hr1G009890	10.8407	10.4056	8.68052	9.30646	8.70044	7.92872	8.98285	6.5605	8.58404	10.6592	14.5044	14.7463
HORVU2Hr1G009900	0.245676	0	0	0.220386	0	0	0	0	0.090459	0	0.176702	0
HORVU2Hr1G009940	8.91438	8.78581	8.45927	119.765	13.8618	8.66454	18.7543	1.4287	18.1672	23.1342	17.4457	20.197
HORVU2Hr1G009950	0	0	0	0	0.0795564	0	0.0857099	0	0	0.951543	0.515176	0.520757
HORVU2Hr1G009970	5.99521	8.68215	8.71041	16.1342	5.79124	8.03965	3.95656	4.38206	7.22443	11.4037	3.00537	4.35877
HORVU2Hr1G009980	0	0	0	0	0	0	0	0	0	0	0	0
HORVU2Hr1G009990	4.48519	7.75154	4.57541	4.02349	12.4958	5.51346	1.87847	19.3188	6.05538	7.24117	6.45193	5.43487
HORVU2Hr1G010000	0	0	0	0	0	0	0	0	0	0	0	0
HORVU2Hr1G010010	0	0.425831	0.240877	0	0	0	16.0208	6.78038	14.6064	33.6692	38.5524	39.4851
HORVU2Hr1G010030	0.606328	0.774527	0.463894	1.0425	0.235708	0.49689	1.56596	0.0580357	1.19068	0.939739	1.34465	1.68983
HORVU2Hr1G010040	0	0	0	0	0	0	0	0	0	0	0	0
HORVU2Hr1G010050	0.48688	0.878037	0.695344	0.262057	0.454256	0.319201	0.652522	0	0.430252	0.528226	0.420226	0.495575
HORVU2Hr1G010060	0	0	0.180747	0	0	0	1.48414	0	1.95719	0.137307	0	0
HORVU2Hr1G010070	0	0	0	0	0	0	0	0	0	0	0	0
HORVU2Hr1G010090	0	0.810039	0.916421	0	0.698461	0	3.00994	0	0	0.696168	0	0
HORVU2Hr1G010100	0	0.163235	0	0	0.14075	0.148356	0	0	0	0	0.520825	0
HORVU2Hr1G010130	8.60025	12.7495	9.07066	18.699	10.7666	10.1539	17.7044	11.7199	15.3502	21.2367	17.8233	20.2419
HORVU2Hr1G010140	0	0.625156	0	0	0	0	5.22665	4.77801	5.1056	4.2982	8.97593	5.04065
HORVU2Hr1G010180	0	0	0	0	0	1.50896	0	0	0	0	0	0
HORVU2Hr1G010220	0	0	1.92448	0	0	6.1841	1.58022	0	0	0	0	2.74318
HORVU2Hr1G010250	0	0	0.606891	0	0	0	0	0	0	0	0	0
HORVU2Hr1G010260	0	0	0	0	0	0	0	0	0	0	0	0
HORVU2Hr1G010270	0	0	0	0	0	0	0	0	0	0	0	0
HORVU2Hr1G010280	0	0	0	0	0	0	0	0	0	0	0	0
HORVU2Hr1G010290	0	0	0	0	0	0	0	0	0	0	0	0
HORVU2Hr1G010300	0	0	0	0	0	0.445068	0	0	0	0	0	0
HORVU2Hr1G010320	0	0	0	0	0	0	0	0	0	0	0	0
HORVU2Hr1G010350	104.602	105.296	114.065	199.397	123.744	108.63	76.2879	64.7335	71.0532	76.8675	72.9647	86.2117
HORVU2Hr1G010380	25.8723	31.2371	28.1821	32.414	32.4577	36.1521	36.2171	27.9037	40.5594	33.4386	36.2711	38.1944
HORVU2Hr1G010400	1.33478	1.20357	1.88534	2.48687	0.399149	0.757291	2.83815	0.471733	2.04151	1.75049	3.24938	2.68739
HORVU2Hr1G010430	0	0	0	0	0	0	0	0	0	0	0	0
HORVU2Hr1G010440	33.6062	32.4574	32.2315	34.0258	39.5763	44.0773	17.8557	26.0964	21.0888	35.4783	34.2108	33.7817
HORVU2Hr1G010450	1.28186	0.288963	0.326913	1.72486	0.373741	0.131312	4.02649	5.33726	4.48389	6.08439	9.2198	9.55268
HORVU2Hr1G010480	23.1128	19.2777	17.0939	29.1998	22.9118	28.8852	24.8454	6.85806	31.6297	30.0011	31.5854	32.6277
HORVU2Hr1G010490	1.35626	2.70794	1.68002	5.73564	0.451923	0.635124	0.243439	0.222543	0.0713404	0	0	0
HORVU2Hr1G010500	0.378902	0.204993	0.309219	0.339898	0.176756	0	0.253904	0	0	0.0587254	0	0
HORVU2Hr1G010520	4.5115	5.27742	4.8925	4.37524	7.42615	7.79412	7.04729	3.73471	6.79428	8.85063	7.60066	8.27401
HORVU2Hr1G010540	0	0	0	0	0	0	0	0.526477	1.01263	0.710412	0.329678	0
HORVU2Hr1G010560	36.5646	37.193	33.6253	27.307	15.8249	21.5511	46.6205	25.8609	46.6903	57.5084	65.6829	70.978
HORVU2Hr1G010590	0.173579	0.438245	0.318728	0.467133	0.18894	0.483648	0.145396	0.518369	0.511301	0.269028	0.0998774	0.403838
HORVU2Hr1G010610	0	0.265794	0.601401	0.264427	0.171887	0.422741	0.185182	0	0.108536	0.285538	0.530034	0.321466
HORVU2Hr1G010620	0	0	0	0	0	0	0	0	0	0	0	0
HORVU2Hr1G010630	0.410585	1.4809	2.51307	0	0.957684	0.672955	0	0	0	0	0	0
HORVU2Hr1G010660	0	0	0	0.182591	0.0791272	0	0.0852476	0	0	0.157735	0.146399	0.0739926
HORVU2Hr1G010670	957.866	880.119	1120.39	516.725	894.019	852.819	0.363049	0	0.957531	0	1.24696	2.20582
HORVU2Hr1G010690	1032.99	1013.61	1042.58	780.842	863.656	909.291	0.608101	0.0438871	1.01296	0.53298	1.75885	1.22231
ENSRNA049484296	0	0	0	0	0	0	0	0	0	0	0	0
HORVU2Hr1G010720	0	0	0	0	0	0	0	0	0	0	0	0
HORVU2Hr1G010750	0	0	0	0	0	0	0	0	0	0	0	0
ENSRNA049484294	0	0	0	0	0	0	0	0	0	0	0	0
HORVU2Hr1G010780	0	0	0	0	0	0	0	0	0	0	0	0
HORVU2Hr1G010800	0	0	0	0.947109	3.28349	2.59568	25.4255	9.39827	22.7417	102.886	125.297	108.616
HORVU2Hr1G010830	5.10085	4.40778	3.68579	14.204	15.533	12.7147	2.49237	2.56324	2.03467	4.28227	2.90445	2.31783
HORVU2Hr1G010840	0	0	0	0	0	0	0	0	0	0	0	0
HORVU2Hr1G010860	6.16311	5.05206	4.42955	4.02086	9.58357	10.5606	1.05595	1.60885	2.88818	4.45042	3.22387	4.27717
HORVU2Hr1G010870	247.196	243.365	255.496	294.317	425.635	380.286	267.465	205.276	292.775	390.124	362.177	383.243
HORVU2Hr1G010880	0	0.332516	1.12856	0.496209	0.286714	0.755517	0.308891	0.423565	0	0	0.663088	0
HORVU2Hr1G010890	280.496	290.966	321.701	322.025	705.124	598.478	275.833	388.707	343.081	612.205	488.486	494.949
HORVU2Hr1G010920	0	0	0	0	0	0	0	0	0.0795777	0	0	0
HORVU2Hr1G010930	0	0	0	0	0	0	0	0	0	0	0	0
HORVU2Hr1G010950	0	0	0	0	0	0	1.46459	0.308972	1.08951	2.91842	2.32173	3.61811
HORVU2Hr1G010960	0	0	0	0	0	0	0	0	0	0	0	0
HORVU2Hr1G010970	8.15481	9.69282	11.722	2.99265	5.18753	4.55654	19.2503	21.7135	24.2941	17.8095	14.93	15.6307
HORVU2Hr1G010980	2.77554	4.17116	4.85379	4.74253	1.64416	4.33252	5.86756	1.21447	4.96384	2.663	4.84817	4.51633
HORVU2Hr1G010990	1465.31	1238.22	1403.24	1193.57	1459.26	1392.01	617.721	584.137	661.824	1316.31	1325.08	1328.89
HORVU2Hr1G011010	0	0.230696	0	0	0	0	0	0	0	0	0	0
HORVU2Hr1G011030	22.0365	14.8398	18.7806	29.0265	35.3508	28.803	33.4121	17.3012	24.8553	53.6088	38.7214	38.7354
HORVU2Hr1G011040	13.5272	16.5885	15.2713	14.0763	13.0415	14.9779	21.2516	9.52957	18.1965	16.1202	20.4102	19.7571
HORVU2Hr1G011060	1.1968	0.269788	0	2.1472	0	1.22598	6.76672	5.49856	7.05067	2.55049	3.44319	2.17531
HORVU2Hr1G011070	0.363162	0.491194	0	1.30311	0.282357	0.744035	10.0385	2.71133	11.0986	3.37716	4.44047	2.11227
HORVU2Hr1G011080	0.288136	0	0	0	0.224024	0	0	0	0	0	0	0
HORVU2Hr1G011100	2.6706	5.65374	2.25053	3.9581	5.05553	3.90137	7.48903	5.46806	5.21591	4.76899	5.59546	4.30538
HORVU2Hr1G011110	0	0	0	0	0	0	0	0	0	0	0	0
HORVU2Hr1G011120	0	0	0	0	0	0	0	0	0	0	0	0
HORVU2Hr1G011140	5.05265	2.00998	5.1543	5.86564	7.16357	4.50604	13.1947	11.9483	12.0379	13.2437	9.61972	11.0205
HORVU2Hr1G011160	0	0	0	0	0	0	0.444583	0	0.912002	1.50814	1.2725	1.8008
HORVU2Hr1G011170	0	0	0	0	0	0	0	0	0	0	0	0
HORVU2Hr1G011180	0	0	0	0	0	0	0	0	0	0	0	0
HORVU2Hr1G011200	58.3927	63.183	54.9852	119.269	84.5138	110.43	19.9409	12.3821	17.8619	17.4042	13.8919	17.3081
HORVU2Hr1G011250	0	0.205995	0.699143	0	0	0.187218	0	0	0	0	0	0
HORVU2Hr1G011270	0	0	0	0	0	0	0	0	0	0	0	0
HORVU2Hr1G011280	0	0	0	0	0	0	0	0	1.94804	0	0.951323	0
HORVU2Hr1G011300	0.0911136	0.164314	0	0	0.0708403	0	0.0763197	0	0	0.282431	0.131067	0.132487
HORVU2Hr1G011340	0	0	0	0	0	0	0	0	0	0	0	0
HORVU2Hr1G011350	1.95476	1.94814	1.36437	2.58416	2.31972	1.60194	2.93003	0.945362	4.5458	3.42829	4.06988	4.03918
HORVU2Hr1G011360	0	0	0	0	0	0	0	0	0	0	0	0
HORVU2Hr1G011370	0	0	0	0	0	0	0	0	0.218509	0	0	0
HORVU2Hr1G011390	0	0	0	0	0	0	0	0	0	0	0	0
HORVU2Hr1G011400	0.137809	0.248524	0	0	0	0.112935	0.577166	0	0	0	0	0.100193
HORVU2Hr1G011420	265.47	233.92	247.958	181.471	152.755	194.606	0.562954	0	0.494924	0	0.644521	0
HORVU2Hr1G011430	80.5986	62.3768	67.9245	36.4053	43.1412	49.6545	0	0	0.238607	0.188319	0	0
HORVU2Hr1G011450	0	0	0	0.213225	0.184805	0	0	0	0	0.184198	0	0
HORVU2Hr1G011460	0	0	0	0	0	0	0	0	0	0	0	0
HORVU2Hr1G011470	8.96903	12.7087	10.1298	5.17228	7.72052	5.25013	0	0	0	0	0	0
HORVU2Hr1G011480	0	0	0	0	0	0	0	0	0	0	0	0
HORVU2Hr1G011490	506.101	368.265	391.715	328.622	425.624	323.92	2.20303	2.15778	2.49018	0	0.27024	0.273168
HORVU2Hr1G011510	35.2314	23.4807	25.5227	16.0314	13.8946	19.6667	0	0	0	0	0	0
HORVU2Hr1G011530	0	0	0	0	0	0	0	0	0	0	0	0
HORVU2Hr1G011550	1.84131	0.96851	1.25223	2.47765	1.0737	3.14367	0.257056	0	0	0	0	0.557795
HORVU2Hr1G011560	1.65805	3.6697	2.92152	3.51561	0.820354	0.61763	3.40897	1.21192	2.44201	1.75213	2.49352	2.30136
HORVU2Hr1G011570	0	0.0983583	0	0	0	0	0	0	0	0.0845317	0.313827	0
HORVU2Hr1G011580	4.87675	3.81875	2.6838	3.39618	2.84373	6.46807	3.70868	5.74883	3.49678	5.17154	7.47672	6.57803
HORVU2Hr1G011610	5.56082	6.82485	4.56966	35.5423	12.2499	9.36743	9.704	16.3227	11.8301	16.4592	14.4986	13.1396
HORVU2Hr1G011640	0.506273	1.46082	0.206583	0.908315	2.04685	2.15745	2.28998	2.44232	2.23694	1.72626	2.69461	0.957012
HORVU2Hr1G011650	0.831926	0.964473	1.45485	0.319838	2.21766	2.1427	1.1946	1.63808	0.875197	3.03927	4.44497	4.0611
HORVU2Hr1G011660	0	0	0	0	0	0	0.414127	0	1.09225	1.53253	1.60019	1.79725
HORVU2Hr1G011670	0	0	0	0	0	0	0	0	0	0	0	0
HORVU2Hr1G011680	0	0	0.202914	0	0	0	0	0	0	0	0	0
HORVU2Hr1G011690	0	0	0	0	0	0	1.00118	0.610159	0.782391	0	0	0
HORVU2Hr1G011700	10.4983	7.2124	7.13965	6.12891	11.5309	8.19372	10.8874	7.46466	9.93989	13.0427	8.86929	7.63269
HORVU2Hr1G011720	0	0	0	0	0	0	0.103639	0	0	0	0	0
HORVU2Hr1G011760	0	0	0	0	0	0	0	0	0	0	0	0
HORVU2Hr1G011780	0.349188	0.236146	0.267159	1.09635	0.271491	0.500783	0.219368	0	0.321431	0	0.188365	0.571217
HORVU2Hr1G011790	3.63141	2.50398	2.83282	5.17382	1.66082	1.92562	3.04178	0	1.73037	4.96611	9.37206	6.98873
HORVU2Hr1G011810	1.46702	0.293957	0.665124	1.60845	0.633665	0.935068	1.09229	0	2.64079	1.5158	0.468956	1.06658
HORVU2Hr1G011820	0.902874	1.42471	1.1513	0	0.526485	0.369956	0.189069	0	0	1.04951	0.487044	1.14875
HORVU2Hr1G011840	0	0	0	0	0	0	0	0	0	0	0	0
HORVU2Hr1G011870	0	0	0	0	0	0	0	0	0	0	0	0
HORVU2Hr1G011910	0	0	0	0	0	0	0	0	0	0	0	0
HORVU2Hr1G011930	0	0	0	0	0	0	3.42742	0	3.61588	10.1469	8.24046	7.73476
HORVU2Hr1G011960	4.81699	6.38746	6.64822	10.4216	5.50763	9.7528	0	0	0.417327	0	0	0
HORVU2Hr1G011970	0	0	0	0	0	0	0	0	0	0	0	0
HORVU2Hr1G011980	0	0	0	0	0	0	0	0	0	0	0	0
HORVU2Hr1G011990	0	0	0	0	0	0	0.140431	0	0.246922	0.649605	0.723504	0.731343
HORVU2Hr1G012010	0	0.582053	0.0940705	0.248168	0.143394	0	2.24003	0.953266	2.64842	0.357308	0.663258	1.2068
HORVU2Hr1G012040	0	0	0	0	0	0	0	0	0	0	0	0
HORVU2Hr1G012060	0	0	0	0	0	0	0	0	0.158725	0	0	0.156706
HORVU2Hr1G012080	1.75706	1.58434	1.79241	0	0	0	0	0	2.58784	1.36162	0	0
HORVU2Hr1G012100	0	0	0	0	0	0	0	0	0	0	0	0
HORVU2Hr1G012110	0	0	0	0	0	0	0	0	0	0	0	0
ENSRNA049484297	3.48001	18.8275	3.55002	6.24356	10.8228	2.85189	17.4898	0	15.3763	10.7872	25.03	27.8313
HORVU2Hr1G012130	4.9986	8.45104	6.79887	8.59442	5.18184	5.80321	0.523373	0	0	0.968406	1.04861	1.05997
HORVU2Hr1G012140	0	0.287166	0	0.142845	0.123805	0.260991	2.80101	0	0.820842	0.370197	1.4889	0.578858
HORVU2Hr1G012160	0	0	0	0	0	0	0	0	0.581408	0	0	0
HORVU2Hr1G012180	0	0	0	0	0	0	0	0	0.383105	0	0	0.378232
HORVU2Hr1G012200	1.18362	3.02394	3.01859	0.707856	0.153377	0.646659	0	0	0	0	0.283774	0.143424
HORVU2Hr1G012210	0	0	0	0.102993	0.0892652	0	0	0	0.0845482	0.266917	0.495468	0
HORVU2Hr1G012220	0	0	0	0	0	0	0	0	0	0	0	0
HORVU2Hr1G012230	28.4556	30.61	28.0095	34.4831	35.3209	28.229	58.9612	33.5442	71.3205	58.0302	67.5042	58.4358
HORVU2Hr1G012240	0	0	0	0	0	0	0	0	0	0	0	0
HORVU2Hr1G012250	0	0	0	0	0	0	0	0	0	0	0	0
HORVU2Hr1G012260	0	0	0	0	0	0	0	0	0	0	0	0
HORVU2Hr1G012270	0	0.270465	0	0.269074	0	0.245812	4.52247	2.75618	6.40571	0.697334	0	0.436154
HORVU2Hr1G012280	0	0	0	0	0	0	0	0	0	0	0	0
HORVU2Hr1G012300	0	0	0	0	0	0	0	0	0	0	0	0
HORVU2Hr1G012310	0	0	0	0	0	0	0	0	0	0	0	0
HORVU2Hr1G012320	0	0	0	0	0	0	0	0	0	0	0	0
HORVU2Hr1G012340	0	0	0	0	0	0	0.774818	0.796848	1.87326	1.07524	0.498984	0
HORVU2Hr1G012360	97.33	100.459	109.872	74.6796	199.363	140.091	22.1405	24.969	26.0139	109.5	113.535	111.173
HORVU2Hr1G012380	3.30665	3.57792	3.37317	1.77976	0.514181	1.35491	0	0	0	0.256246	0	0
HORVU2Hr1G012400	0	0	0	0	0	0	0	0	0	0	0	0
HORVU2Hr1G012420	0.201711	0.0909413	0.205769	1.26663	0.313659	0.495912	0	0	0.148542	0	0.145081	0.146653
HORVU2Hr1G012430	0	0	0	0	0	0	0	0	0.407764	0	0	0
HORVU2Hr1G012440	11.8512	18.858	16.8307	10.7355	8.03989	6.6652	43.6981	11.3436	39.3586	27.1018	29.9175	28.9745
HORVU2Hr1G012460	813.276	864.755	824.101	567.975	647.789	895.213	0.432937	0	0.570929	0.400535	0.929375	2.63044
HORVU2Hr1G012480	0	0	0	0	0	0	0	0	0	0	0	0
HORVU2Hr1G012500	0	0	0	0	0	0	0	0	0	0	0	0
HORVU2Hr1G012510	0	0	0	0	0	0	0	0	0	0	0	0
HORVU2Hr1G012520	0.285383	0.514658	0.0970414	0.426677	0.221884	0.389789	0.318728	0	0.420317	0.368592	0.684205	0.207486
HORVU2Hr1G012530	0	1.00844	0	0	1.73907	0	0	0	0	0	0	0
HORVU2Hr1G012540	1.09731	0.913332	1.07633	1.32509	0.885967	1.07219	0.353517	0	0.466195	0.523294	0.0910662	0.306843
HORVU2Hr1G012550	0	0	0	0	0	0	0	0	0	0	0	0
HORVU2Hr1G012580	0	0.344569	0	0	0	0	0	0	0	0	0	0
HORVU2Hr1G012600	0.752501	0.904704	0.511759	0	0.390043	0	0	0	0	0	0	0
HORVU2Hr1G012630	3.40366	5.50317	2.99322	2.73744	2.00756	3.07788	4.12906	0.808851	3.88938	2.63764	5.74033	4.0959
HORVU2Hr1G012650	0	0	0	0	0	0	0	0	0	0	0	0
HORVU2Hr1G012660	0	0	0	0	0	0	0.296243	0	0	0	0	0
HORVU2Hr1G012670	0	0	0	0	0	0	0	0	0	0	0	0
HORVU2Hr1G012680	0	0	0	0	0	0	0	0	0	0	0	0
HORVU2Hr1G012690	2.76196	1.10687	3.44364	4.40471	1.90881	0.251494	8.22581	6.34477	6.1018	3.09163	3.97308	2.23118
HORVU2Hr1G012700	0	0	0	0	0	0	0	0	0	0	0	0
HORVU2Hr1G012710	0.33954	0.306162	0.346371	1.31988	0.26399	0	0.56882	0	0.166694	0.350832	0.488428	0.0822867
ENSRNA049440027	0	0	0	0	0	0	0	11.2796	0	0	0	0
HORVU2Hr1G012760	0	0	0	0	0	0	0	0	0	0	0	0
HORVU2Hr1G012770	0	0	0	0	0	0	0	0	0	0	0	0
HORVU2Hr1G012780	3.26125	2.13866	5.14151	0.265958	0.691528	0.48593	0	0	0	0	0	0
HORVU2Hr1G012790	0	0.252998	0	0	0	0	0.235023	0	0.413244	0.217433	0	0
HORVU2Hr1G012810	1.33415	0.935665	0.907325	0.930854	0	0.242965	0.12417	0	0	0	0	0
HORVU2Hr1G012830	0	0	0	0	0	0	0	0	0.441404	0.23225	0.431118	0.653684
HORVU2Hr1G012840	7.18395	7.67102	11.1856	16.2807	12.9348	7.74644	8.07613	1.08572	9.4669	10.2553	8.1585	7.55965
HORVU2Hr1G012850	0.124315	0.112094	0	0	0.032218	0	0.20826	0	0.152578	0	0.238436	0.12051
HORVU2Hr1G012860	67.5271	64.9483	57.2184	97.6855	77.665	88.3428	65.6333	58.4157	58.8667	84.4817	87.9489	85.1866
HORVU2Hr1G012900	0	0	0	0	0	0	0	0	0	0	0	0
HORVU2Hr1G012910	0	0	0	0	0	0	0	0	0	0	0	0
HORVU2Hr1G012920	0	0	0	0	0	0	0	0	0	0	0	0
HORVU2Hr1G012930	10.7586	9.02862	9.4537	11.3711	6.79116	7.07083	11.5992	8.93149	8.15803	8.5849	8.19778	7.97682
HORVU2Hr1G012940	0	0	0	0	0	0	0	0	0	1.54175	0.238491	0
HORVU2Hr1G012970	0	0	0	0	0	0	0	0	0	0	0	0
HORVU2Hr1G012980	15.656	13.0954	15.971	13.1205	7.36756	11.6485	22.3456	17.9825	18.8109	5.18826	3.55598	2.17168
HORVU2Hr1G012990	0	0	0	0	0	0	0	0	0	0	0	0
HORVU2Hr1G013020	0.0926683	0.0835588	0.0945325	0.166258	0.0720491	0	0.155244	0.212877	0.136484	0.574501	1.13308	0.471617
HORVU2Hr1G013060	4.81533	4.34197	4.60519	6.20949	3.04191	0.986549	1.00837	0	0.886513	0.233225	0	0
HORVU2Hr1G013080	0.391311	0.564551	0.71853	0.140412	0.304242	0.192409	0	0	0.230532	0.181946	0.33774	0
HORVU2Hr1G013090	0	0	0.339825	0	0	0.272997	0	0	0	0	0	0
HORVU2Hr1G013110	0	0	0	1.44839	0	0	0	0	0.396335	0	0.7742	0.391294
HORVU2Hr1G013130	4.78205	4.21614	2.38492	3.43183	2.31343	1.39339	7.3881	1.34265	3.99108	2.22349	3.13375	1.69975
HORVU2Hr1G013150	0.182042	0.328294	0.185704	1.63303	1.13229	1.04429	0.609938	0.836374	0.402173	0.141072	0	0
HORVU2Hr1G013170	10.2043	10.3635	8.43728	5.97414	7.93382	8.62661	40.4881	50.9542	35.8327	37.6244	43.805	46.6225
HORVU2Hr1G013180	0	0	0	0	0	0	0	0	0	0	0	0
HORVU2Hr1G013200	23.1742	26.8273	26.3245	37.583	15.4214	18.8255	66.9653	57.8851	65.729	39.2111	54.2985	53.9303
HORVU2Hr1G013210	15.4145	16.2484	13.2884	25.3184	17.8926	16.5465	6.91047	6.48354	11.0316	6.05679	4.84074	8.83931
HORVU2Hr1G013230	0	0	0	0	0	0	0	0	0	0	0	0
ENSRNA049440007	0	0	0	0	0	0	0	0	0	0	0	0
HORVU2Hr1G013250	0	0	0	0	0	0	0	0	0	0	0	0
HORVU2Hr1G013260	0	0	0	0	0	0	0	0	0	0	0	0
HORVU2Hr1G013270	0	0	0	0	0	0.180046	0	0	0	0	0	0
HORVU2Hr1G013300	0	0.861881	0.325024	1.42908	0.247721	0	0	0	0	0.246908	0	0.463292
HORVU2Hr1G013330	2.12996	2.19494	2.94881	2.04718	2.12918	1.49615	0.127437	0	0.336111	0.235799	0.437706	0.110612
HORVU2Hr1G013340	0	0	0	0	0	0	0	0	0	0	0	0
HORVU2Hr1G013350	0	0	0	0	0	0	0	0	0	0	0	0
HORVU2Hr1G013360	0	0	0	0	0	0	0	0	0	0	0	0
HORVU2Hr1G013370	3.70322	3.61745	2.75459	5.39828	1.55959	3.22449	6.13926	1.32922	6.7609	5.26127	6.88081	5.72135
HORVU2Hr1G013380	0	0	0	0	0	0	0	0	0	0	0	0
HORVU2Hr1G013390	0	0	0	0	0	0	0	0	0	0	0	0
HORVU2Hr1G013400	21.3098	18.9193	26.0861	10.2933	7.47694	11.1945	3.02073	4.01663	2.17284	0.423432	0.1572	0.238355
HORVU2Hr1G013420	10.5545	10.5057	9.64817	5.28733	2.98402	3.48225	0	0	0	0	0	0
HORVU2Hr1G013440	4.76127	2.89326	6.33529	14.4848	4.34567	6.36179	18.4671	34.4772	17.2263	15.8016	9.38027	11.8148
HORVU2Hr1G013450	12.7713	9.80276	15.397	2.84049	6.97535	9.86069	1.50298	4.84929	3.03134	3.92609	3.56802	3.60668
HORVU2Hr1G013460	0	0	0	0	0	0	0	0	0	0	0	0
HORVU2Hr1G013470	0	0	0	0	0	0	1.08685	0	0.238877	0.251377	0.233311	0.471678
HORVU2Hr1G013480	0	0.442747	0	0.880941	0.190881	0.201195	0.822581	0	0	0	0.882906	0.892472
HORVU2Hr1G013500	24.0019	28.6181	21.6518	17.0826	23.2881	29.4233	29.2433	21.4169	26.878	38.5836	41.3749	33.1701
HORVU2Hr1G013520	0	0	0	0	0	0	0	0	0	0	0	0
HORVU2Hr1G013530	0	0	0	0	0	0	0	0	0	0	0	0
HORVU2Hr1G013540	0	0	0	1.1322	0	0	0	0	0	0	0	0
HORVU2Hr1G013550	0	0	0	0	0	0	0	0	0	0	0	0
HORVU2Hr1G013560	1.12599	0.902494	1.14864	1.68347	0.680908	0.717701	0.943168	2.01182	2.02691	1.06649	0.359942	0.636724
HORVU2Hr1G013570	2.75253	4.41236	2.80791	3.0179	3.32901	2.00508	4.35504	0	2.70266	2.37006	4.39946	1.5565
HORVU2Hr1G013590	1.22754	0	0.278274	0	0	0	0	0	0	0	0	0
HORVU2Hr1G013620	0	0	0	0	0.830246	1.16681	0.894464	0	0.786373	0.827521	0	0.517581
HORVU2Hr1G013630	0	0	0	0	0	0	0	0	0	0.184321	0	0
HORVU2Hr1G013680	1887.68	1553.3	1624.61	3156.76	1925.23	1956.44	2198.45	2255.47	2208.57	2429.33	2120.53	2039.32
HORVU2Hr1G013700	0	0	0	0	0	0	0	0	0	0	0	0
HORVU2Hr1G013710	0	0	0	0	0	0	0	0	0	0	0	0
HORVU2Hr1G013730	57.1468	45.1966	53.3798	39.8996	29.9777	25.6166	43.0235	67.6949	41.7792	27.5317	23.077	27.0313
HORVU2Hr1G013740	0	0	0	0	0	0	0	0	0	0	0	0
HORVU2Hr1G013760	15.8697	16.3539	17.6496	7.81381	15.2145	8.40947	71.8622	34.4001	66.3413	41.0554	35.2727	30.0161
ENSRNA049484291	0	0	0	0	0	0	0	0	0	0	0	0
ENSRNA049484292	0	0	0	0	0	0	0	0	0	0	0	0
HORVU2Hr1G013790	2.33871	1.92273	3.08745	3.14694	2.40661	3.04399	5.53123	2.76524	4.91346	5.65031	5.44213	5.90117
HORVU2Hr1G013810	0	0	0	0	0	0	0	0	0	0	0	0
HORVU2Hr1G013820	2.02183	0	2.0625	0.518201	0	0	5.80645	4.64454	7.44446	4.47657	2.70065	2.72991
HORVU2Hr1G013830	0	0	0	0	0	0	0	0	0	0	0	0
HORVU2Hr1G013840	0	0	0	0	0	0	0	0	0	0	0	0
HORVU2Hr1G013850	11.484	12.2379	10.2951	15.2967	7.30536	12.2631	20.4048	7.59456	11.7885	14.8324	21.5258	29.3493
HORVU2Hr1G013870	63.8092	67.9432	62.7155	52.4624	44.607	58.4762	2.04499	1.40209	3.35057	0.773975	0.558718	0.322727
HORVU2Hr1G013900	0	0	0.169913	0	0.323752	0	0	0	0.613288	0.0645379	0.0598998	0.847683
HORVU2Hr1G013920	3.79657	3.42336	3.87295	5.40914	1.21545	1.09811	4.4896	5.13028	3.78259	0.692265	2.89131	4.54633
HORVU2Hr1G013930	0.405706	1.4633	0.620801	0.545914	0	0	0	0	0.448148	0	0	0.147483
HORVU2Hr1G013940	23.9961	26.8962	25.4987	12.4073	9.58752	12.5637	14.0978	10.1443	15.4621	1.16222	1.19855	2.78654
HORVU2Hr1G013950	0.480162	1.0824	0	0.430735	0	0.196748	1.0055	2.20605	1.41438	0	0.690713	0.698197
HORVU2Hr1G013960	0	0	0	0	0	0	0	0	0	0	0	0
HORVU2Hr1G013970	0	0	0	0	0	0	0.876619	0	0	0	0	0
HORVU2Hr1G013980	0	0	0	0	0	0	0	0	0	0	0	0
HORVU2Hr1G013990	0	0	0	0	0	0	0	0	0	0	0	0
HORVU2Hr1G014000	50.8543	63.051	69.4487	71.9242	94.2239	66.3783	87.0839	128.599	109.178	123.789	125.07	138.053
HORVU2Hr1G014010	0	0	0	0	0	0	0	0	0	0	0	0
HORVU2Hr1G014020	43.2749	48.8972	52.0325	21.9628	16.1134	19.9761	42.3649	19.9809	35.8219	0.998578	6.79663	9.13434
HORVU2Hr1G014030	1.35447	1.33235	2.00977	2.0987	2.01044	1.91726	1.85653	1.13145	1.99488	1.24048	0.442818	1.61142
HORVU2Hr1G014050	0	0	0	0	0	0	0	0	0	0	0	0
HORVU2Hr1G014060	0	0	0	0	0	0	0	0	0	0	0	0
HORVU2Hr1G014080	0	0	0	0	0	0	0	0	0	0	0	0
HORVU2Hr1G014120	0	0	0	0	0	0	0	0	0	0	0	0.0960921
HORVU2Hr1G014130	0	0	0.19867	0.611466	0.151419	0.239401	0	0	0.0717086	0.377304	0.280151	0.141593
HORVU2Hr1G014140	2.90263	3.22597	3.02988	2.17996	3.46389	2.8766	8.70758	6.51285	7.90387	11.9792	9.46755	10.2572
HORVU2Hr1G014150	9.2907	6.48573	9.93619	4.16716	1.74761	3.43849	32.7605	40.7918	29.6844	9.52226	10.0235	8.71578
ENSRNA050016985	0	1.17103	0	0	0	0	0	0	0	0	0	0
HORVU2Hr1G014200	10.9247	8.34079	8.05329	8.22636	9.79586	8.7568	19.9048	22.8063	19.1437	17.9207	19.8447	15.2477
HORVU2Hr1G014220	0	0	0	0	0	0	0	0	0	0	0	0
HORVU2Hr1G014230	0	0	0	0	0	0	0	0	0	0	0	0
HORVU2Hr1G014240	2.28376	4.11852	2.88439	4.78023	3.88943	3.11926	1.63967	0.12491	0.880932	1.51695	1.09506	0.553463
HORVU2Hr1G014260	0	0	0	0	0	0	0	0	0	0	0	0
HORVU2Hr1G014270	0	0	0	0	0	0	0	0	0	0	0	0
HORVU2Hr1G014300	0	0	0	0	0	0	0	0	0	0.165143	0	0
HORVU2Hr1G014330	0	0	0.190742	0	0	0	0	0	0.413082	0.289798	0	0.271885
HORVU2Hr1G014350	0	0	0	0	0	0	0	0	0	0	0	0
HORVU2Hr1G014360	0	0	0	0	0	0	0	0	0	0	0	0
ENSRNA049481628	0	2.69338	0	0	23.2238	12.2394	0	0	0	13.8886	6.44521	4.34336
HORVU2Hr1G014380	0	1.05796	0	0	0	0	0	2.02146	0.432012	0	0	0
HORVU2Hr1G014390	0	0	0	0	0.127428	0	0.137285	0	0	0	0	0
ENSRNA049481631	2.98701	2.69338	0	10.7181	6.96715	24.4787	10.0081	0	10.9983	27.7771	42.9681	71.6655
HORVU2Hr1G014410	0	0	0.349572	0.307403	0.53286	0	0	1.1808	0	0.531111	0	0.996565
HORVU2Hr1G014440	7.16415	8.07487	6.51389	6.21711	7.20478	6.57304	9.65366	13.5953	10.3221	10.0777	7.72922	7.64311
HORVU2Hr1G014450	32.3426	28.9971	32.5233	32.9809	32.0954	21.8987	35.427	39.9005	43.2242	38.7023	33.4024	33.2284
HORVU2Hr1G014480	0	0	0	0	0	0	0	0	0	0	0	0
HORVU2Hr1G014490	0	0	0	0	0	0	0	0	0	0	0	0
HORVU2Hr1G014500	0	0	0	0	0	0	0	0	0	0	0	0
HORVU2Hr1G014530	5.54042	3.69254	3.19454	3.24137	4.12036	1.97409	7.26392	11.6207	12.24	12.6938	16.2863	13.3103
HORVU2Hr1G014550	2.94166	3.58086	3.00084	2.77079	5.37474	6.02677	3.44964	0.168939	1.40807	3.19146	3.59684	5.23984
HORVU2Hr1G014560	0	0	0	0	0	0	0	0	0	0	0	0
HORVU2Hr1G014580	57.5173	64.0774	58.6744	65.8043	107.748	100.591	72.093	74.442	80.4155	103.518	99.5261	109.241
HORVU2Hr1G014590	1.20535	0.679289	1.3833	2.70318	1.99145	1.48169	2.01928	3.11504	2.21908	1.75139	1.08368	1.09543
ENSRNA049439989	0	0	0	0	0	0	0	0	3.71774	0	0	0
HORVU2Hr1G014600	0	0.325156	0.367859	0	0	0	0.906163	0	0	0	0	0
HORVU2Hr1G014610	2.10092	2.63111	3.57198	3.55991	3.17617	4.30431	1.07543	0	0.515713	0.994947	1.59504	1.61232
HORVU2Hr1G014660	0	0	0.268763	0	0.0512102	0.107955	0	0.0756532	0	0.0510421	0.0947477	0
HORVU2Hr1G014670	0.939557	0.423598	0.479229	0	0.36525	1.53995	1.57401	0	3.80544	1.45621	2.02733	0.683098
HORVU2Hr1G014690	0	0	0	0	0	0	0	0	0	0	0	0
HORVU2Hr1G014710	8.77348	7.45241	11.6739	22.1282	8.60081	10.2118	26.0941	8.1786	21.9108	25.3236	24.9669	24.1281
HORVU2Hr1G014740	1.12859	1.42471	0.921037	1.61987	0.877475	0.739912	7.56277	3.8889	4.98664	3.32346	4.70809	5.57964
HORVU2Hr1G014760	0	0	0	0	0	0	0	0	0	0	0	0
HORVU2Hr1G014770	127.019	116.219	142.236	131.333	114.753	129.733	203.39	135.738	212.37	244.038	277.254	254.173
HORVU2Hr1G014790	0	0	0	0	0	0	0	0	0	0	0	0
HORVU2Hr1G014840	0.244614	0.294091	0.914961	0.731446	0.253581	0.534568	0.341494	0.561927	1.02077	1.76924	1.58345	0.889224
HORVU2Hr1G014860	0	0.349223	0	0.52114	0.15056	0.952172	0	0	0	0	0	0
HORVU2Hr1G014870	0.757804	0	0.773048	0	0	0.621025	48.2418	52.6599	43.2491	4.69803	2.99777	2.4793
HORVU2Hr1G014890	0	0.19529	0	0.194286	0	0	0	0.124382	0	0	0	0
HORVU2Hr1G014900	0.0457312	0.0412357	0.0466512	0.328189	0	0.037477	0.0383059	0	0	0.035439	0.230245	0.0332485
HORVU2Hr1G014920	3.81107	3.79816	3.88774	4.67831	3.11904	2.63006	2.52022	0	2.51108	2.48704	2.01976	1.60415
HORVU2Hr1G014930	1.56091	1.02361	0.434266	2.0367	0.661962	0.81402	0.237721	0.651948	0.731479	0.659789	0.204124	0.515839
HORVU2Hr1G014950	0	0	0	0	0	0	0	0	0	0	0	0
HORVU2Hr1G014980	0.254214	0	0.518655	0.228045	0.19765	0	0	0	0	0.394002	0.365686	0.184824
HORVU2Hr1G015010	0	0	0	0	0	0	0	0	0	0	0	0
HORVU2Hr1G015020	0	0	0	0	0	0	0	0	0	0	0.382505	0
HORVU2Hr1G015080	0	0.305487	0	0.303916	0	0	0	0	0.748467	0	0	0
HORVU2Hr1G015100	0	0	0	0	0	0.239303	0	0	0	0	0	0
HORVU2Hr1G015110	0	0	0	0	0	0	0	0	0	0	0	0
HORVU2Hr1G015140	1.61824	2.00635	0.4127	4.53645	3.14544	2.32078	43.8841	14.6374	35.3038	28.5295	27.7886	25.2954
HORVU2Hr1G015150	0.875849	0.197438	0	2.94634	1.02145	0.358882	19.9917	20.8745	22.4132	20.7013	14.174	18.9442
HORVU2Hr1G015160	0	0.276008	0.312256	1.37294	0.23799	0	5.64075	2.81267	7.21324	4.03255	3.30242	3.78329
HORVU2Hr1G015170	0	0	0	0	0	0	0	0	0	0	0	0
HORVU2Hr1G015180	0	0	0	0	0	0	0	0	0	0	0	0.388089
HORVU2Hr1G015190	0	0	0	0	0	0	0	0	0	0	0	0
HORVU2Hr1G015200	0	0	0	0	0	0	0	0	0	0	0	0
HORVU2Hr1G015240	0	0	0	0	0	0	0	0	0	0	0	0
HORVU2Hr1G015260	20.3819	12.9916	13.6223	29.9477	10.3824	15.5512	22.9597	23.8143	24.8432	22.3306	14.9125	15.3295
HORVU2Hr1G015310	0	0	0	0	0	0	0	0	0	0	0	0
HORVU2Hr1G015320	4.32726	1.95094	0.735718	0.646969	0	0	0	1.65676	0.531105	1.11779	1.03746	2.62175
HORVU2Hr1G015340	1.5713	2.91702	3.58297	0.994977	1.14981	1.59068	2.32266	0.424657	1.02099	1.14604	1.06368	0.940801
HORVU2Hr1G015360	44.6706	43.9191	44.6084	17.8635	19.7716	17.8629	134.906	182.053	116.424	106.771	97.7427	98.117
HORVU2Hr1G015380	0	0	0	0	0	0	0	0	0	0	0	0
HORVU2Hr1G015410	1.16	0	0	0	0	0	0	0	0.427119	0	0	0
HORVU2Hr1G015430	0	0	0	0	0	0	0	0	0	0.476615	0	0
HORVU2Hr1G015440	0	0	0	0	0	0	0	0	0	0	0	0
HORVU2Hr1G015470	70.4047	66.0367	61.2308	69.0836	34.0469	60.7908	33.044	2.38481	23.9078	36.4218	55.1186	57.2254
HORVU2Hr1G015480	0	0	0	0	0	0	0	0	0	0	0	0
HORVU2Hr1G015510	0	0	0	0	0	0	0	0	0	0	0	0
HORVU2Hr1G015520	0	0	0	0	0	0	0	0	0	0	0	0
HORVU2Hr1G015530	0	0	0	0	0	0	0	0	0	0	1.01101	0
HORVU2Hr1G015540	0	0	0	0	0	0	0	0	0	0	0	0
ENSRNA049481625	0	0	0	0	0	0	0	0	0	0	0	0
HORVU2Hr1G015560	0	0	0	0	0	0	0	0	0	0	1.0878	0
HORVU2Hr1G015570	0	0	0	0	0	0	0	0	0	0	0	0
HORVU2Hr1G015590	0	0	0	0.118914	0	0	0	0	0	0	0	0
HORVU2Hr1G015620	0	0	0	0	0	0	0	0	0	0	0	0
HORVU2Hr1G015670	10.5605	11.094	11.5051	16.0036	11.5588	12.0993	15.4587	13.5429	17.6678	18.5922	15.7812	15.654
HORVU2Hr1G015690	8.0758	8.58894	5.70341	10.9596	15.2947	6.78787	7.11145	3.32979	11.1317	17.812	14.8936	11.2912
HORVU2Hr1G015700	0	0	0	0	0	0	0	0	0	0	0	0
HORVU2Hr1G015710	0	0	0	0	0	0	0	0	0	0	0	0
HORVU2Hr1G015720	7.91363	5.24684	5.2236	6.05504	2.17158	0.762974	0	0	0.171402	0.360742	0.669633	0.84611
HORVU2Hr1G015740	0	0	0	0	0	0	0	0	0	0	0	0
HORVU2Hr1G015760	0.624946	0.313062	0	0.186871	0.701844	0.739768	0	0.0797569	0.10227	0.484297	0.449492	0.555331
HORVU2Hr1G015800	0	0	0	0	0	0	0	0	0	0	0	0
HORVU2Hr1G015830	5.71623	5.65963	6.17423	2.51363	4.35719	3.3067	2.53488	2.96098	3.54917	9.98865	5.56247	6.43763
HORVU2Hr1G015850	1.31297	0.443964	1.00454	1.03059	0.38281	0.806992	0	0	0.241721	0.508738	1.18044	0.596616
HORVU2Hr1G015870	0	0	0	0	0	0	0	0	0.914937	0	0.446809	1.35495
HORVU2Hr1G015880	0	0	0	0	0	0	0	0	0	0	0	0
HORVU2Hr1G015890	0	0	0	0	0	0	0	0	0	0	0	0
HORVU2Hr1G015900	0	0	0	0	0	0	0	0	0	0	0	0
HORVU2Hr1G015920	0	0	0	0	0	0	0	0	0	0	0	0
HORVU2Hr1G015930	1.80423	2.95247	1.56786	1.19889	1.71451	1.53334	0.839603	1.45831	1.32865	2.12316	3.31633	2.81784
HORVU2Hr1G015940	50.237	47.79	38.1795	64.4439	49.019	51.6678	73.2195	50.7779	56.2324	37.3736	41.0109	41.4552
HORVU2Hr1G015980	3.03335	2.27931	2.32078	2.04083	0.982672	4.14309	7.19903	3.19376	9.30745	4.70135	5.27253	4.04319
HORVU2Hr1G015990	0.215215	0	0.329317	0.0965306	0.167329	0	0.180271	0.247196	0.633946	0.166779	0.0773967	0.625883
HORVU2Hr1G016000	4.34098	6.80335	7.27508	4.26499	6.58946	9.57127	12.2936	3.20532	13.5481	14.4172	17.8414	18.4856
HORVU2Hr1G016030	0	0	0	0	0	0.21057	0	0	0	0.199119	0	0
HORVU2Hr1G016040	4.51239	4.95334	4.00276	5.19186	6.78792	7.55666	7.14862	4.39422	10.1134	13.3792	14.8166	15.619
HORVU2Hr1G016070	2.507	3.12172	2.43565	4.55141	3.38786	4.45142	1.64996	1.78257	2.94509	1.48021	1.93195	1.47551
HORVU2Hr1G016100	0	0	0	0	0	0	0	0	0	0	0	0
HORVU2Hr1G016120	0	0	0	0	0	0	0	0	0	0.116174	0	0.108993
HORVU2Hr1G016150	0	0	0	0	0	0	0	0	0	0	0	0
HORVU2Hr1G016160	0	0	0	0	0	0	0	0	0	0	0	0
HORVU2Hr1G016180	0	0	0	0	0	0	0	0	0	0	0	0
HORVU2Hr1G016200	7.3258	6.76294	8.18491	10.7964	7.18752	7.00414	9.64281	5.00858	13.1016	16.7609	14.5527	12.935
ENSRNA049439957	0	0	0	0	0	0	0	0	0	0	0	0
HORVU2Hr1G016220	0	0	0	0	0	0	0	0	0	0	0	0
HORVU2Hr1G016230	0	0	0	0	0	0	0	0	0	0	0	0
HORVU2Hr1G016250	0.0809853	0.0730243	0.660916	0.363244	0.0629656	0.132736	0.610524	0.186039	0.298192	0.062759	0.698984	0.235519
HORVU2Hr1G016270	0	0	0	0	0	0	0	0	0	0	0	0
HORVU2Hr1G016290	0	0	0	0	0	0	19.9195	23.8382	14.0099	14.0728	12.4395	12.8886
HORVU2Hr1G016300	0	0.202637	0	0.806379	0	0	0.188239	1.03249	0	0.348302	0	0
ENSRNA049439922	0	0	0	0	0	0	0	0	0	0	0	0
HORVU2Hr1G016310	0.222358	0	0.226831	0.398937	0.172882	0	0	0	0	0	0.319862	0
HORVU2Hr1G016330	0	0	0	0	0	0	0	0	0	0	0	0
HORVU2Hr1G016380	0	1.46531	0.473642	0.624761	1.44397	0.190249	35.3912	22.6651	37.7817	31.8429	28.8866	34.7694
HORVU2Hr1G016410	0	0	0	0	0	0	0	0	0	0	0	0
HORVU2Hr1G016430	0	0	0	0	0	0	0	0	0	0	0	0
HORVU2Hr1G016440	8.45721	7.93501	7.11173	13.8747	2.04372	2.59122	2.84	3.23798	3.05788	1.12183	1.17821	1.57873
HORVU2Hr1G016470	0.973529	2.52376	1.80002	1.47372	0.993448	1.44604	0.764493	2.1665	0.537687	1.2731	1.35666	1.63678
ENSRNA049439905	0	0	0	0	0	0	0	0	0	0	0	0
HORVU2Hr1G016510	42.8594	50.7592	48.5071	51.2633	32.494	57.3161	15.0032	3.42883	12.719	15.8632	21.6246	15.9679
HORVU2Hr1G016540	0	0	0	0	0	0	0	0.474041	0	0	0	0
HORVU2Hr1G016560	0	0	0	0	0	0	0.361737	0.49603	0.795058	1.17132	0.776532	2.04086
HORVU2Hr1G016580	34.0818	27.1855	35.3617	30.9654	34.5385	26.2592	45.262	86.1552	49.4454	53.1614	35.0938	34.3092
HORVU2Hr1G016630	0	0	0	0	0	0	0	0	0	0	0	0
HORVU2Hr1G016650	15.6034	14.2011	16.9586	14.128	34.8074	39.5564	36.5225	57.7861	38.8744	63.5099	49.0864	52.6929
HORVU2Hr1G016660	0.91908	0.517958	0.878971	1.18518	1.25051	0.988565	1.44347	0.39587	0.507614	0.979322	0.413155	1.08584
HORVU2Hr1G016690	0.357726	0	0	0	0	0	0	0	0	0	0	0.260082
HORVU2Hr1G016720	2.30297	1.33495	1.84588	0.885388	2.81372	2.56134	18.8771	18.3274	14.4154	13.2576	11.3582	10.8833
HORVU2Hr1G016730	0	0.487122	0	0	0	0	0	0	0	0	0	0
HORVU2Hr1G016740	0	0	0	0	0.0496943	0	0	0	0.0941367	0.0495312	0	0.0464697
HORVU2Hr1G016750	0.207792	0	0	0.326204	0.323114	0.212859	0.26108	0	0.45906	0.764877	0.896725	0.642063
HORVU2Hr1G016760	3.22449	2.82893	5.7786	4.22158	3.6589	1.99972	1.82496	2.20217	0.770122	1.28316	0.43877	1.01377
HORVU2Hr1G016780	0	0	0	0	0	0	0	0	0	0	0	0
HORVU2Hr1G016800	0.925673	1.48387	1.15414	1.29171	0.239902	0.168577	0.258458	1.06323	1.51483	0.557934	0.88772	0.747782
HORVU2Hr1G016840	82.7983	95.7411	77.8288	76.6406	65.1953	107.903	41.3771	25.8451	44.4032	37.463	50.1962	48.4395
HORVU2Hr1G016860	0	0	0	0	0	0	0	0	0	0	0	0
HORVU2Hr1G016910	0	0	0	0	0	0	0	0	0	0	0	0
HORVU2Hr1G016940	0	0	0	0	0	0	0	0	0.666985	0	0	0
HORVU2Hr1G016990	2.13888	4.33941	2.90921	9.59354	5.7511	5.62366	2.6874	2.45672	3.21581	3.66034	4.35877	3.82285
HORVU2Hr1G017020	2.26503	0.510593	4.04354	3.04781	3.96236	1.39216	13.7552	16.2601	17.5139	13.6033	15.8839	14.4093
HORVU2Hr1G017040	0	0	0	0	0	0	0	0	0	0	0	0
HORVU2Hr1G017080	4.86501	3.53771	4.64269	30.1271	13.0558	20.9634	5.25818	1.98282	3.92934	3.64848	3.83778	3.19477
HORVU2Hr1G017090	0	0	0	0	0	0	0	0	0	0	0	0
HORVU2Hr1G017100	0	0	0.292054	0	0	0	0	0	0	0	0	0
HORVU2Hr1G017120	4.1797	2.96938	8.52757	5.56736	7.48414	6.74679	4.45589	2.32766	4.57032	5.59468	7.19678	6.90641
HORVU2Hr1G017170	10.6455	7.00166	12.0095	12.8078	10.9059	12.1111	7.34344	13.5221	7.19386	9.51138	6.48575	10.1983
HORVU2Hr1G017210	0.158159	0.237686	0.0537802	0.378342	0.163957	0.0432041	0.618236	0.302769	0.582349	0.163419	0.606698	0.153318
HORVU2Hr1G017220	1.87665	1.69218	1.61988	2.58996	1.90804	1.06472	0.120919	0	0	0.111869	0.207659	0
HORVU2Hr1G017240	1.03896	2.45917	0.794895	1.04851	0.201946	2.44787	1.84932	1.19335	2.00839	0.301925	0	0.377684
HORVU2Hr1G017270	0.561116	0.101191	0.343443	2.41611	1.22154	1.01164	59.3152	57.4892	61.899	27.6554	12.1882	16.0734
HORVU2Hr1G017290	5.78582	8.33047	11.2333	13.8964	7.90856	6.7299	9.69279	6.43122	9.48357	9.9798	7.78594	7.7346
HORVU2Hr1G017300	108.031	129.421	109.813	165.764	172.761	125.801	63.0058	55.7609	61.6094	124.016	123.798	130.44
HORVU2Hr1G017310	0	0	0	0	0	0	0	0	0	0	0	0
HORVU2Hr1G017330	0	1.72837	0	0	1.4903	1.57083	0	0	0	0	0	0
HORVU2Hr1G017340	0	0	0	0	0	0	0	0	0	0	0	0
HORVU2Hr1G017350	4.40429	6.41523	5.0113	1.51958	2.10727	3.19288	16.8851	18.4839	19.5849	17.853	20.9561	16.9958
HORVU2Hr1G017360	0	0	0	0	0	0	0	0	0	0	0	0
HORVU2Hr1G017370	0.687987	1.55089	0.701827	0.617166	0.802359	0.56381	12.5341	14.224	12.4127	17.3274	14.7213	10.3791
HORVU2Hr1G017380	0	0.626975	0.709315	0	0	0	0	0	0	0.269419	0	0
ENSRNA049483986	0	0	0	0	0	0	0	0	0	0	0	0
ENSRNA049483976	0	0	0	0	0	0	0	0	0	0	0	0
ENSRNA049483984	0	0	0	0	0	0	0	0	0	0	0	0
HORVU2Hr1G017400	32.5543	30.6978	26.6609	39.1775	53.2061	40.9571	90.543	130.081	91.6725	98.9565	65.5445	60.0876
HORVU2Hr1G017410	0	0	0	0	0	0	0	0	0	0	0	0
HORVU2Hr1G017420	1.3455	2.18382	3.84319	98.4908	2.09224	1.32318	113.38	483.413	194.204	34.6171	57.0972	58.4985
HORVU2Hr1G017430	0	0	0	0	0	0	0	0	0	0	0	0
HORVU2Hr1G017440	0	0.12479	0	0.124148	0	0.113415	9.96942	0.317919	9.78382	8.57981	13.7365	13.4829
HORVU2Hr1G017450	54.8037	59.9713	57.4441	113.916	105.49	87.7892	144.996	254.54	165.415	191.32	165.834	163.569
HORVU2Hr1G017460	0.335934	0.908731	0.342692	0	0.261186	0	0.703472	0	0.371077	0.390494	0.60405	0.366357
HORVU2Hr1G017470	0.333279	0	0	0	0	0	0	0	0	0	0	0
HORVU2Hr1G017490	3.65437	4.33075	2.76928	1.12395	3.16596	2.90921	3.14847	3.35792	3.69066	1.37551	2.40311	2.50506
HORVU2Hr1G017500	0	0	0	0	0	0	0	0	0	0	0	0
HORVU2Hr1G017530	0	0	0	0	0	0	0	0	0	0	0	0
HORVU2Hr1G017580	0	0	0	0	0	0	0	0	0	0	0	0
HORVU2Hr1G017630	8.03551	7.63376	9.51456	5.0201	6.69382	5.40923	9.25485	15.6573	11.6235	13.6773	12.0751	11.6843
HORVU2Hr1G017640	0	0	0	0	0	0	0.649874	0	0	0	0	0
HORVU2Hr1G017650	7.43433	6.70352	5.68792	5.59724	7.94771	9.6827	14.6785	14.9434	10.7539	9.56767	12.604	11.4858
HORVU2Hr1G017680	0.676134	0.650313	0.459824	1.01089	1.68221	1.62535	1.43476	0.155321	0.763464	1.78148	1.84797	1.83522
HORVU2Hr1G017710	0	0	0	0	0	0	0	0	0	0	0	0
HORVU2Hr1G017720	0	0	0	0	0.151707	0	1.47097	0	0.718452	0.604837	0	0.993039
HORVU2Hr1G017740	0	0	0	0	0.200927	0.635353	6.71053	6.82712	7.23176	7.00937	7.06325	6.38822
HORVU2Hr1G017760	30.6864	26.4982	29.2644	10.222	16.7864	14.9084	25.2853	59.8155	26.0573	23.7802	25.0188	23.4731
HORVU2Hr1G017770	0	0.183431	0	0.0912439	0	0.0833555	0.511195	1.28512	0.149807	0.630582	0.512106	0.813456
HORVU2Hr1G017780	342.126	391.859	398.434	344.162	368.25	361.408	638.583	739.365	677.92	911.09	850.946	885.327
HORVU2Hr1G017790	3.51668	3.7582	3.05596	2.45364	3.038	2.34825	1.41829	0.897613	0.287746	0.403737	0.562083	0.662868
HORVU2Hr1G017820	10.1725	6.17874	5.83717	7.73124	7.63448	9.6101	6.50899	3.32674	5.20219	8.2116	10.0603	7.80676
HORVU2Hr1G017860	0	0	0	0	0	0	0.112282	0	0	0	0	0
HORVU2Hr1G017880	3.27842	2.7098	6.13136	1.71555	0.424826	3.80615	2.28843	0	2.01189	1.48201	1.179	0.794518
HORVU2Hr1G017900	1.23388	0	0	0	0	0	0	0	0	0	0	0
HORVU2Hr1G017910	0	0	0	0.510117	0	0	1.90529	2.17718	4.46679	5.87565	6.40772	5.78809
HORVU2Hr1G017920	69.4901	94.3082	77.3981	120.221	53.4768	51.4272	106.02	110.358	89.553	87.6449	100.216	87.6406
HORVU2Hr1G017940	0	0	0	0.198606	0	0	0	0	0.0815192	0	0.0796197	0
HORVU2Hr1G017950	9.12528	7.89912	11.1706	17.3542	3.68932	7.1791	53.5054	15.0931	68.0058	35.6407	48.0438	40.8683
HORVU2Hr1G017960	0.89231	0.482757	0.819235	2.16123	0.901896	0.511878	2.76548	0.717435	1.70847	1.45213	2.56717	1.49212
HORVU2Hr1G018050	0	0	0	0	0	0	0	0	0	0	0	0
HORVU2Hr1G018060	0	0	0	0	0	0	0	0	0	0	0	0
HORVU2Hr1G018070	0	0	0	0	0	0	0	0	0	0	0	0
ENSRNA049483988	0	0	0	0	0	0	1.88831	0	3.32024	3.49398	0	0
HORVU2Hr1G018080	0	0	0	0	0	0	0	0	0	0	0	0
HORVU2Hr1G018100	0	0	0	0	0.743162	0	1.60129	0	0	0	0	0
HORVU2Hr1G018110	0	0	0	0	0	0	0	0	0	0	0	0
HORVU2Hr1G018140	0	0	0	0	0	0	0	0	0	0.417074	0	0
HORVU2Hr1G018160	0	0	0	0	0	0	0	0	0	0	0	0
HORVU2Hr1G018170	0	0	0	0	0	0	0	0	0	0	0	0
HORVU2Hr1G018180	0	0	0	0	0	0	0	0	0	0	0	0
HORVU2Hr1G018190	21.3509	21.4707	22.6711	15.0946	5.18371	7.41517	32.9096	47.8621	35.5375	13.0397	10.5042	8.71366
HORVU2Hr1G018230	0	0	0	0	0	0	0	0	0	0	0	0
HORVU2Hr1G018250	0	0	0	0	0	0	0	0	0	0	0.869213	0
HORVU2Hr1G018260	61.3524	61.893	56.9092	33.4025	51.204	33.6639	180.478	132.415	164.718	105.358	123.996	114.646
HORVU2Hr1G018290	0	0	0.623979	0.548709	0.951146	1.00254	0	0	0	0	0	0
HORVU2Hr1G018300	3.77837	1.13565	1.02783	0.451923	0.783376	1.03213	3.79786	2.31457	4.26638	1.56161	3.07993	2.93017
HORVU2Hr1G018310	0	0	0	0	0	0	0	0	0	0	0	0
HORVU2Hr1G018320	0	0	0	0	0	0	0	0	0	0	0	0
HORVU2Hr1G018340	10.3527	9.5504	10.5609	31.6471	14.9219	11.6819	9.07196	7.50051	9.96958	7.89929	6.98792	6.13726
HORVU2Hr1G018370	0	0	0	0	0	0	0	0	0	0	0	0
ENSRNA049437710	0	0	0	0	0	0	0	0	0	0	0	0
HORVU2Hr1G018380	4.59877	4.26518	5.76357	6.9542	10.2158	12.4906	6.60356	1.81102	4.64445	6.92392	3.87469	5.44513
HORVU2Hr1G018390	7.01415	6.97332	6.23791	6.77613	4.47464	3.38993	62.3684	36.3573	49.4013	27.4566	27.8118	23.1443
HORVU2Hr1G018410	0	0	0	0	0	0	0	0	0	0	0	0
HORVU2Hr1G018420	0	0	0	0	0	0	0	0	0	0	0	0
HORVU2Hr1G018430	29.4976	34.4967	36.8387	5.21205	8.27023	8.2776	56.0052	67.1459	49.369	115.957	98.3659	100.341
HORVU2Hr1G018440	17.7074	19.5955	25.727	3.12879	2.92036	3.07817	4.26991	1.23265	7.31025	0.83165	0.19297	1.56049
HORVU2Hr1G018460	0	0	0	0	0	0	0	0	0	0	0	0
HORVU2Hr1G018470	0.251538	0.907244	0	0.225645	0	0.412274	1.05348	2.31133	2.03758	6.23767	1.80918	2.19454
HORVU2Hr1G018480	20.8154	26.4646	27.392	1.30709	11.6524	11.7703	16.3895	31.7984	18.8542	16.4533	11.3783	14.0743
HORVU2Hr1G018500	0	0	0	0	0	0	0	0	0	0	0	0
HORVU2Hr1G018510	0.513894	0.926754	2.35904	0	0.39955	1.26342	0	0	0	0	0	0
HORVU2Hr1G018520	0.522509	0.235573	0	0	0	0	4.59554	0.300076	0.769561	10.1229	8.45582	4.36869
HORVU2Hr1G018530	0	0.692089	0	0	0	0	6.21486	1.46933	5.46383	29.5417	33.4912	34.2261
HORVU2Hr1G018540	0	0	0	0	0	0	0	0	0	0	0	0
HORVU2Hr1G018550	0	0	0	0	0	0.810331	2.69182	1.98754	3.45878	18.3904	25.2475	36.1248
HORVU2Hr1G018570	80.8455	79.7398	112.365	5.63288	26.6481	19.5115	2.84901	0	2.11938	0	0.188181	0
HORVU2Hr1G018600	1.97066	2.56669	4.46734	1.7678	3.57508	2.87106	1.28387	1.2575	1.61246	1.52715	2.51981	1.59195
HORVU2Hr1G018610	0	0	0	0	0	0.0712973	0.0728742	0	0	0	0	0.0632529
HORVU2Hr1G018620	0	0	0	0	0	0	0	0	0	0	0	0
HORVU2Hr1G018660	0	0	0	0	0	0	0	0	0	0	0	0
HORVU2Hr1G018670	0	0	0	0.330806	0.286714	0.604413	1.23556	0	0	0.285773	0	0
HORVU2Hr1G018680	0	0	0	0	0	0	0	0	0	0	0	0
HORVU2Hr1G018700	418.281	448.626	453.849	347.037	546.324	603.071	555.221	348.03	585.839	697.142	679.285	696.102
HORVU2Hr1G018710	0	0.0771005	0	0.0767041	0.199441	0.140145	0	0	0	0.0662622	0	0.310832
HORVU2Hr1G018720	0.355185	0.747296	0.0603884	0.477934	0.552309	0.0970256	0.644615	0	0.610311	0.77987	0.808978	0.602548
HORVU2Hr1G018730	22.9611	20.456	24.9659	30.588	22.4488	30.8731	0	0.473769	0	0.106548	0.296673	0.799699
HORVU2Hr1G018750	0	0	0	0	0	0	0	0	0	0	0.17538	0.17728
HORVU2Hr1G018760	0	0	0	0	0	0	0	0	0	0	0	0
HORVU2Hr1G018800	0.769737	1.6195	0.261741	0.230167	0.398978	0.420537	0	0	0	0.198834	0.184544	1.11926
HORVU2Hr1G018810	0.994442	0.797054	2.14161	0.991195	0.601357	1.35825	1.01808	1.14221	1.13916	0.770635	0.715252	0.482001
HORVU2Hr1G018820	402.835	536.699	532.124	598.1	839.893	760.638	592.565	894.703	691.077	1064.58	843.495	908.819
HORVU2Hr1G018830	2.74217	4.23876	11.589	22.1391	8.83267	11.5572	8.8596	8.99902	14.424	20.3395	19.4413	17.9431
HORVU2Hr1G018840	0	0	0	0	0	0	0	0	0	0	0.751628	0
HORVU2Hr1G018850	0.636098	0	0	0.855928	0	0	0	0	0	0	0	0
HORVU2Hr1G018880	0	0	0	0	0	0	0	0	0	0	0	0
HORVU2Hr1G018890	8.32445	5.73999	1.9981	9.22461	9.13724	4.81549	8.20333	0	4.6878	7.96885	9.50933	7.8323
HORVU2Hr1G018900	0	0	0	0	0	0	0	0	0	0	0	0
HORVU2Hr1G018920	0	0	0	0	0	0	0	0	0	0	0	0
HORVU2Hr1G018970	28.3615	28.1127	33.4463	30.6747	15.6389	19.616	154.333	162.88	140.275	80.5879	99.3908	90.8158
ENSRNA049483982	0	0	0	0	0	0	0	0	0	0	0	0
ENSRNA049483980	0	0	0	0	0	0	0	0	0	0	0	0
HORVU2Hr1G019010	2.77861	1.33625	2.36209	3.07419	1.15219	1.82167	0	0	0	0	0	0
HORVU2Hr1G019060	0	0	0	0	0	0	0	0	0	0	0	0
HORVU2Hr1G019070	0	0.138834	0	0	0	0	0	0	0.340154	0	0	0
HORVU2Hr1G019090	0	0	0	0	0	0	0	0	0	0	0	0
HORVU2Hr1G019120	0.171997	0.271406	0.219321	0.385729	0.234021	0.105714	0.072035	0.0987776	0.06333	0	0.278344	0.0937867
HORVU2Hr1G019150	0	0	0	0.0991042	0	0	0.0462694	0.126893	0.122034	0	0.11919	0
HORVU2Hr1G019160	1324.14	1372.84	1478.58	1730.25	1301.44	2160.31	1876.51	819.413	1980.98	2278.13	2188.24	2269.51
HORVU2Hr1G019170	0	0	0	0	0	0	0	0	0	0	0	0
HORVU2Hr1G019180	0	0	0.0511544	0	0	0.123284	0	0	0.0738554	0.03886	0	0.145832
HORVU2Hr1G019190	0	0	0	0	0	0	0	0	0.245635	0	0	0
HORVU2Hr1G019200	25.3746	23.6008	26.4965	21.5079	16.311	23.087	25.7733	19.2772	24.2772	19.509	31.9027	28.7621
ENSRNA050017124	0	0	0	0	0	0	0	0	0	0	0	0
HORVU2Hr1G019240	0	0	0	0	0	0	0	0	0	0	0.171415	0
HORVU2Hr1G019250	153.07	176.538	177.338	207.068	132.593	117.061	133.213	47.3491	142.844	169.304	152.693	158.994
HORVU2Hr1G019260	0	0	0	0	0	0	0	0	0	0	0	0
HORVU2Hr1G019270	3695.83	3875	4206.61	3159.68	3132.84	2725.01	42.4049	27.5162	32.7869	10.3332	13.3293	10.0231
HORVU2Hr1G019280	1.58352	1.83582	1.49999	1.01465	0.70353	0.834239	1.13692	1.559	1.83247	0.964179	2.27789	0.657878
HORVU2Hr1G019290	0	0.150538	0.170308	0	0.259605	0.136816	9.64913	12.2725	10.819	15.137	14.6496	16.9931
HORVU2Hr1G019360	52.2434	50.9101	49.9485	54.6414	35.3366	27.4546	94.9785	71.0393	87.2964	62.8162	57.4593	61.4884
HORVU2Hr1G019370	0	0	0.12295	0.108118	0.0937074	0.098771	0.9086	0	0	0.2802	0.0866875	0.0876267
HORVU2Hr1G019400	134.21	114.582	122.911	104.391	101.787	81.4209	82.7619	98.9857	78.824	127.4	110.546	103.363
HORVU2Hr1G019410	95.4952	93.1831	96.9054	88.8101	94.1068	109.59	91.5969	39.1187	96.6335	99.1023	113.834	120.773
HORVU2Hr1G019420	0	0	0	0	0	0	0	0	0	0	0	0
HORVU2Hr1G019430	0	0.576638	1.30473	1.43418	5.71791	7.33707	1.87484	0	2.82561	14.3717	2.75977	4.41698
HORVU2Hr1G019460	0	0.925427	0.261741	0.230167	0.199489	0.210268	0.429838	0	0.755789	0.198834	0	0.373088
HORVU2Hr1G019500	486.664	469.772	488.857	1080.24	1013.79	618.271	609.977	362.613	605.652	859.41	742.684	750.496
HORVU2Hr1G019520	93.1845	95.3042	99.226	234.974	182.019	214.66	109.704	93.2494	116.751	129.587	156.081	131.786
HORVU2Hr1G019560	12.2317	23.0176	17.9028	5.24774	7.44265	9.15229	6.23648	0	14.882	2.88486	2.29503	1.15995
HORVU2Hr1G019570	7.75902	6.7669	6.87706	10.9539	13.153	14.1765	8.73663	22.9374	14.987	16.5598	13.9059	15.4438
HORVU2Hr1G019580	0	0	0	0	0.339034	0	0	0	0	0	0	0
HORVU2Hr1G019590	0.427904	0.128613	0.291008	0	0.221795	0.584451	0	0	0.105038	0.110534	0	0
HORVU2Hr1G019620	0.429785	0.581305	0.767255	1.06025	0.417695	0.88053	0	0.617064	0.632996	0.333059	0.231842	0.624945
HORVU2Hr1G019650	21.2857	27.0128	27.3435	34.4174	31.2602	27.3501	23.1125	13.8845	17.4167	26.6774	23.2481	28.0854
HORVU2Hr1G019660	72.9884	82.5999	88.6246	185.159	90.2915	98.4397	115.963	135.085	128.933	116.902	119.871	127.508
HORVU2Hr1G019680	0	0	0	0	0	0	0	0	0	0	0	0
HORVU2Hr1G019720	0	0	0	0	0	0	3.20087	12.2897	1.68844	3.84971	8.24548	7.77916
HORVU2Hr1G019730	19.3232	32.7004	28.4001	48.3055	18.655	25.0666	61.2144	16.7249	45.3195	25.9035	32.6048	32.7583
HORVU2Hr1G019750	0	0	0	0	0	0	0	0	0	0	0	0
HORVU2Hr1G019770	0	0.553434	0	0.550588	0	0	9.76814	5.63979	10.8476	47.5636	41.938	51.3171
HORVU2Hr1G019780	15.2153	21.5735	14.6216	22.9462	22.1166	26.3837	21.5184	24.4414	22.8153	28.7084	31.0861	27.7355
HORVU2Hr1G019790	202.723	164.87	181.664	226.251	207.525	212.46	394.772	746.349	393.575	233.803	225.043	200.081
HORVU2Hr1G019810	10.5508	14.5275	9.7449	19.0573	26.8266	24.4203	19.1085	35.2095	23.3091	38.119	30.8673	34.9335
HORVU2Hr1G019820	4093.86	4043.42	4677.88	3241.03	3246.35	2721.46	31.6864	55.5588	31.7391	8.65031	11.8199	11.0463
HORVU2Hr1G019830	0	0.198164	0	0.39429	0.170868	0	0.184085	0	0.971034	0.170307	0	0.319561
HORVU2Hr1G019850	3.86906	3.23953	3.38305	4.54508	2.43519	2.18931	6.40454	4.444	6.03762	2.78414	3.31288	1.54044
HORVU2Hr1G019880	0	0	0.261367	0	0	0	0	0	0	0	0	0
HORVU2Hr1G019900	0.959682	0.432671	0	6.88714	0.373073	0	0	0	0.706718	0	0.69025	0
HORVU2Hr1G019910	0	0	0	0.824471	0.35729	0	0.769851	0	0	0.356117	0	0
HORVU2Hr1G019920	0	0	0	0.331317	0.0717893	0	0.0773421	0	0.135991	0.143107	0.199234	0.134262
HORVU2Hr1G019930	0	0	0	0	0	0	0	0	0	0	0	0
HORVU2Hr1G019950	28.4086	18.6892	11.5329	7.67128	7.66302	11.1654	18.454	12.9854	16.1172	10.4459	14.2822	12.8562
HORVU2Hr1G019960	72.6366	92.8997	86.4108	127.225	116.468	143.958	143.17	33.6692	155.709	185.404	215.951	223.933
HORVU2Hr1G019970	0	0.201625	0.228105	0.0668629	0	0.0610823	0.312167	0	0.109777	0.173282	0.321658	0.704476
HORVU2Hr1G019980	0	0	0	0	0	0	0	0	0	0	0	0
HORVU2Hr1G019990	0.567827	0.640011	0.941282	0.063672	0.110371	0.349004	3.80505	3.83171	3.08388	1.54012	0.86787	1.44492
HORVU2Hr1G020000	1.26449	0.836138	1.46192	1.13433	0.917592	1.45076	0.564895	1.35557	0.682867	1.17589	1.39454	1.34836
HORVU2Hr1G020030	0	0	0	0.480394	0	0	0	0	0	0	0	0
HORVU2Hr1G020040	0	0	0	0	0	0	0	0	0	0.176251	0	0
HORVU2Hr1G020060	0	0	0	0	0	0	0	0	0	0	0	0
HORVU2Hr1G020070	0	0	0	0	0	0	0	0	0	0	0.131669	0
HORVU2Hr1G020090	0	0.724676	0	0	0	0	0	0	0	0	0	0
HORVU2Hr1G020100	0	0	0	0	0	0	0	0	0	0	0	0
HORVU2Hr1G020120	5.21206	6.98242	5.31692	5.0763	2.43141	3.90521	0	0	0.438653	0	0	0
HORVU2Hr1G020140	4.50554	7.22247	7.83053	14.9694	11.9363	8.61542	4.3331	3.45004	5.16122	17.0697	9.60181	10.1911
HORVU2Hr1G020150	0	0	0	0	0	0	0	0	0	0	0	0
HORVU2Hr1G020160	0	0	0	0	0	0	0	0	0	0	0	0
HORVU2Hr1G020180	0	0	0.544936	0.319467	0.553772	0	0	0.409046	0	0.137989	0.256144	0.129459
HORVU2Hr1G020190	14.2603	17.0034	11.5099	19.4932	11.0061	11.6008	16.0578	6.11978	14.7713	15.9895	21.4152	17.3937
HORVU2Hr1G020220	10.1586	12.6601	13.059	8.00154	10.0173	10.8293	21.5842	19.1623	22.4426	28.1611	28.5134	29.663
HORVU2Hr1G020240	7.68804	8.13791	5.79678	6.69674	8.57628	11.5051	0.559979	0.127978	0.57436	0	0.641115	0.0810077
HORVU2Hr1G020250	0	0	0	0	0	0	0	0	0	0	0	0
HORVU2Hr1G020260	1.00347	1.12199	1.51502	0.720142	0.28087	0.953931	1.31125	0.737657	1.06411	0.528792	0.635139	1.07976
HORVU2Hr1G020270	32.5532	56.7815	50.6287	48.8299	37.8958	41.4013	85.528	140.572	89.3401	72.3721	64.3562	86.7811
HORVU2Hr1G020310	8.23504	9.18419	12.8221	22.5508	13.8164	16.8717	2.54135	2.98698	3.03218	1.84733	0.623479	1.41803
HORVU2Hr1G020330	0	0	0	0	0.038281	0	0	0	0	0	0	0
HORVU2Hr1G020340	0	0	0	0	0	0	0	0	0	0	0	0
HORVU2Hr1G020370	0	0	0	0	0	0	0	0	0	0	0	0
HORVU2Hr1G020380	0	0	0	0	0	0	0	0	0	0	0	0.351452
HORVU2Hr1G020410	0	0	0	0	0	0	0	0	0	0	0	0
HORVU2Hr1G020420	0.200414	0.722853	0.920007	0.44946	1.01284	1.64241	0.503621	0	0.590348	0.621238	0.72074	0.218565
HORVU2Hr1G020430	6.06532	3.35202	3.59265	6.49406	6.54121	4.81023	49.6579	76.1834	60.3706	59.2841	67.5481	72.9742
HORVU2Hr1G020450	0	0	0	0	0	0	0	1.50257	0	0	0	0
HORVU2Hr1G020460	0	0	0	0	0	0	0	0	0	0	0	0
HORVU2Hr1G020470	0	0	0	0	0	0	0	0	0	0	0	0
HORVU2Hr1G020490	0	0	0	0	0	0	0	0	0	0	0	0
HORVU2Hr1G020530	0	0	0	0	0	0	0	0	0	0	0	0
HORVU2Hr1G020540	0	0	0	0	0	0	0	0	0	0	0	0
HORVU2Hr1G020550	0	0	0	0	0	0	0	0	0	0	0	0
HORVU2Hr1G020560	0	0	0.141726	0.124629	0	0	0	0	0	0.107663	0.0999258	0
HORVU2Hr1G020570	21.3607	20.0918	19.6541	23.5202	14.1329	18.3977	35.9252	21.1673	38.5545	34.2751	37.5356	28.746
HORVU2Hr1G020580	0	0	0	0	0	0	0	0	0	0.153042	0	0
HORVU2Hr1G020590	0	0	0	0	0	0	0	0	0	0	0	0
HORVU2Hr1G020610	0	0	0	0	0	0	0	0	0	0	0	0
HORVU2Hr1G020620	0	0	0	0	0	0	0	0	0	0	0	0
HORVU2Hr1G020630	0	0	0	0	0	0	0	0	0	0	0	0
HORVU2Hr1G020640	0.723028	0.325976	0.184393	0.9729	0	1.03692	0.454224	0	0.266222	0.140076	0.390028	0
HORVU2Hr1G020680	17.5658	25.2528	23.6668	19.7713	14.1727	14.1237	45.5291	21.1277	40.1492	27.4818	30.3935	28.7951
HORVU2Hr1G020690	27.1286	29.3823	39.603	38.3223	113.826	104.261	86.0632	71.8111	87.4889	176.763	132.437	123.33
HORVU2Hr1G020710	0	0	0	0	0	0	0	0	0	0	0	0
HORVU2Hr1G020730	11.1807	12.8491	10.0638	8.4565	7.67025	6.46778	19.098	11.3313	13.5612	12.402	14.0336	12.4324
HORVU2Hr1G020740	0	0	0	0	0	0	0	0	0	0.194654	0	0.273933
HORVU2Hr1G020750	0	0	0.322729	0	0	0	0	0	0	0	0	0
HORVU2Hr1G020760	1.13791	0.769537	1.1608	0.38279	0.442359	0.233131	0	0	0	0	0	0
HORVU2Hr1G020790	0	0	0	0	0.243607	0	0	0	0	0	0.450714	0
HORVU2Hr1G020810	0	0	0	0	0	0	0	0	0	0	0	0
HORVU2Hr1G020900	0	0	0	0	0	0	0	0	0	0	0	0
HORVU2Hr1G020920	0.177008	0	0.361138	0	0.137623	0.145059	0	0	0	0	0	0
HORVU2Hr1G020940	0	0	0	0	0	0	0	0	0	0	1.44027	0
HORVU2Hr1G020970	0.322484	0	0	0.144644	0.125365	0.264278	0	0	0	0.249907	0	0.703379
HORVU2Hr1G020980	0	0	0	0	0	0	0	0	0	0	0	0
HORVU2Hr1G020990	2.75019	2.89314	0.935171	0.822362	0.712752	2.2538	1.53576	0	0	0	0	0
HORVU2Hr1G021020	4.0312	5.35142	5.2546	4.41984	1.39299	2.93653	7.12852	6.43088	6.01969	3.2975	6.20158	4.15204
HORVU2Hr1G021040	0	0	0	0	0	0	3.21688	0	0.628475	0	0	0
HORVU2Hr1G021050	0	1.39313	0	0	1.20123	0	0	0	0	0	0	0
HORVU2Hr1G021060	13.0558	12.8426	11.7041	11.1795	6.30581	5.51177	15.4098	9.77004	12.5279	13.49	16.6466	15.964
ENSRNA049437759	0	0	0	0	0	0	0	0	0	0	0	0
HORVU2Hr1G021070	0	6.73345	0	0	0	0	0	0	0	0	0	0
HORVU2Hr1G021080	154.909	150.036	164.506	294.803	242.212	196.03	518.823	681.685	549.33	797.906	750.228	810.761
HORVU2Hr1G021090	0.438014	1.44817	1.19153	0.916825	2.27035	2.75199	2.56826	1.1739	2.47294	3.39435	4.20055	5.41372
HORVU2Hr1G021110	113.76	118.051	113.431	107.763	87.0721	103.811	204.656	87.279	213.018	154.447	189.73	187.348
HORVU2Hr1G021150	4.44992	3.20999	4.31247	5.18941	14.5311	5.28777	2.05007	4.85561	3.76851	14.311	11.5222	11.3235
HORVU2Hr1G021160	0	0	0	0	0	0	1.07229	0	0	1.32272	0.306915	0
HORVU2Hr1G021190	0	0	0	0	0	0.118973	0	0	0.106909	0	0.208836	0
HORVU2Hr1G021200	0	0	0	0	0	3.76596	0	1.31957	5.07614	0.890292	0.826309	0
HORVU2Hr1G021230	0	0	0	0	0	0	0	0	0	0	0	0
HORVU2Hr1G021240	0	0	0	0	0	0	0	0	0	0.404914	0	0
HORVU2Hr1G021260	5.87608	3.17907	5.99429	5.27121	2.74117	3.85239	0	1.34985	0	0.910725	0	0
HORVU2Hr1G021270	1.41119	0.212077	0.239929	5.48565	1.82865	2.31295	9.65345	10.2656	11.2581	14.0344	13.8716	12.4829
HORVU2Hr1G021280	6.99641	10.7022	6.24501	13.7852	11.6564	8.60041	1.46511	0.430504	2.11609	0.580909	0.718881	0.817503
HORVU2Hr1G021290	0	0	0	0	0	0	0	0	0	0	0	0
HORVU2Hr1G021300	0	0	0	0	0	0	1.25449	0	0	0	0	0
HORVU2Hr1G021310	0	0	0	0	0	0	0	0	0	0	0	0
HORVU2Hr1G021320	6.69804	9.83594	9.76113	9.61369	12.2009	13.4875	3.5266	1.75848	4.22786	9.19478	6.88224	10.2961
HORVU2Hr1G021350	6.01347	4.55706	5.61236	6.14049	1.84033	3.61742	13.3429	7.20098	11.8718	5.00712	4.92335	6.41854
HORVU2Hr1G021360	0.587196	0.983307	1.19802	1.9565	1.04352	0.481211	1.75662	1.44525	2.40918	0.780074	0.42234	1.70766
HORVU2Hr1G021410	0	0	0	0	0	0	0	0	0	0	0	0
HORVU2Hr1G021430	0.262018	0	0	0.235046	0	0	9.6569	10.2324	8.48992	13.1982	19.2226	17.1449
HORVU2Hr1G021450	0	0	0	0	0	0	0	0	0	0	0	0
HORVU2Hr1G021500	0	0	0.170786	0	0.390499	1.0976	15.7063	16.1528	16.274	44.5005	33.5958	38.5851
HORVU2Hr1G021530	0	0	0	0	0	0	0	0	0	0	0	0
HORVU2Hr1G021540	0.589541	0.88598	0	0	0.305577	0.161044	0.164606	0	0	0	0	0
HORVU2Hr1G021550	8.96782	12.497	11.6432	5.85068	7.18372	6.23568	2.27628	0.624268	1.80109	1.68474	3.90915	0.592726
HORVU2Hr1G021560	26.9349	46.706	43.3287	26.0209	45.9107	48.3915	8.67751	9.51919	6.10311	4.01403	1.49022	3.76592
HORVU2Hr1G021570	0	0	0	0	0	0	0	0	0	0	0	0
ENSRNA049437771	0	0	0	0	0	0	0	0	0	0	0	0
HORVU2Hr1G021580	0	0	0	0	0	0	0	0	0	0	0	0
ENSRNA049437792	0	0	0	0	0	0	0	0	0	0	0	0
ENSRNA049437838	0	0	0	0	0	0	0	0	0	0	0	0
ENSRNA049439871	0	0	0	0	0	0	0	0	0	0	0	0
ENSRNA049439853	0	0	0	0	0	0	0	0	0	0	0	0
ENSRNA049439836	0	0	0	0	0	0	0	0	0	0	0	0
HORVU2Hr1G021610	0	0	0	0	0	0	0	0	0	0	0	0
HORVU2Hr1G021650	0	0	0	0	0	0	0.159618	0	0.140329	0.73836	0.137059	0.415633
HORVU2Hr1G021670	0	0	0	0	0	0	0	0	0	0	0	0
HORVU2Hr1G021700	8.52455	9.97776	10.6192	24.1176	11.28	15.9199	6.93447	2.07123	6.88117	13.4026	17.8043	16.3286
HORVU2Hr1G021730	0	0	0	0	0	0	0	0	0	0	0	0
HORVU2Hr1G021740	13.2159	13.9513	13.6462	12.1446	18.7963	16.5099	12.9601	5.92381	16.6161	25.3541	30.835	28.8256
HORVU2Hr1G021760	0.544743	0.368395	0.277851	0.366501	0.105884	0.446421	0.228147	0	0.401154	0.211072	0.0979516	0.495064
HORVU2Hr1G021810	0	0	0	0	0	0	6.25504	0	1.99969	0	0	1.48069
HORVU2Hr1G021820	0	0	0	0	0	0	0	0	0	0	0	0
HORVU2Hr1G021830	0.837479	4.53092	1.70865	0	0.651135	0.68632	770.247	917.679	796.195	193.401	197.573	236.855
HORVU2Hr1G021860	0.24544	0	0	0.08807	0.0763314	0.482736	0	0.67659	0.253042	0.304323	0.211839	0.142756
HORVU2Hr1G021870	0	0	0	0	0	0	0	0	0	0	0	0
HORVU2Hr1G021890	0	0	0	0	0	0	0	0	0	0	0	0
HORVU2Hr1G021900	28.5981	24.9958	25.7728	22.9786	32.602	40.4025	38.3569	20.3535	40.8278	48.2667	49.0884	49.3651
HORVU2Hr1G021920	23.713	21.382	21.1345	35.3787	15.3316	23.115	2.50899	2.86703	2.75724	0.193434	0.179532	0.544433
HORVU2Hr1G021950	1.54852	1.02885	1.16397	0.950447	1.58416	1.60297	1.43362	1.40418	1.68051	2.33687	1.23101	2.25168
HORVU2Hr1G021960	45.2458	43.1824	43.7583	55.3477	54.3666	62.3606	72.1073	89.0903	67.7207	81.0545	81.5689	74.3356
HORVU2Hr1G021980	0.578878	0.730762	1.18105	1.24629	0.540089	0.379515	1.06675	0.265959	1.61991	0.628036	0.499629	0.757564
HORVU2Hr1G022000	0	0.66778	0	0	0	0.606911	0	0	0	0	0	0
HORVU2Hr1G022010	0	0	0	0	0	0	0	0	0	0.149179	0	0
HORVU2Hr1G022050	2.23965	1.05364	3.07938	1.57234	0.605674	0.558602	1.54974	1.23031	1.21905	0.603686	0.840452	1.06195
HORVU2Hr1G022060	0	0	0	0	0	0	0	0	0	0	0	0
HORVU2Hr1G022080	0.384869	1.04111	0.785222	1.15084	0.299233	0.105134	1.61189	1.62089	2.92868	0.596502	0.553633	0.93272
HORVU2Hr1G022090	528.041	613.641	582.462	712.606	586.736	715.529	545.867	374.463	566.227	606.071	633.245	638.682
HORVU2Hr1G022100	16.7115	15.2619	20.9818	27.8684	43.3104	24.5812	0.179463	0.984351	0.157776	2.82254	0.924597	0.934615
HORVU2Hr1G022110	0	0	0	0.376956	0.326713	0	0.351983	0	0.154724	0.16282	0	0
HORVU2Hr1G022120	0	0	0	0.183529	0	0	0	0	0	0	0	0
HORVU2Hr1G022140	1.93949	2.84185	5.06991	3.58841	17.4355	10.1326	6.80291	8.07538	8.48026	19.4449	15.3447	12.4264
HORVU2Hr1G022160	2.16843	1.95527	2.65446	2.33425	1.34875	1.42163	3.08779	0.249065	3.51307	0	0.155964	0.157654
HORVU2Hr1G022180	76.1323	58.466	69.1171	96.3977	76.1855	60.3013	83.2988	101.253	96.8387	97.107	77.0282	84.7486
HORVU2Hr1G022190	0	0	0	0	0	0	0	0	0	0	0	0
HORVU2Hr1G022200	0	0	0	0	0	0	0	0	0	0	0	0
HORVU2Hr1G022230	0	0	0	0	0	0	0	0	0	0	0	0
HORVU2Hr1G022250	23.3792	25.2756	29.3252	20.2235	20.4957	25.22	169.055	231.267	160.572	46.6804	42.6392	43.1012
HORVU2Hr1G022260	6.06318	7.18234	5.70005	7.9986	3.05029	4.67654	8.0662	7.23727	4.02724	3.04028	4.27543	3.1981
HORVU2Hr1G022290	0	0	0	0	0	0	0	0	0	0	0	0
HORVU2Hr1G022310	4.29306	3.23471	2.9996	4.64247	3.56645	2.45791	3.94083	2.83702	4.72052	3.2813	4.48363	4.01913
HORVU2Hr1G022340	108.5	97.9877	116.08	130.506	140.493	75.6277	133.25	143.509	131.938	171.821	117.855	110.073
HORVU2Hr1G022350	3.62585	2.64667	2.73006	2.01352	3.35604	3.04216	3.39869	4.16465	4.51376	4.61614	2.85626	3.82869
HORVU2Hr1G022360	4.62608	4.60284	2.2782	3.00508	2.60454	3.52965	0.801714	0.183224	0.822303	0.247237	0	0.579888
HORVU2Hr1G022390	0	0	0	0	0	0	0	0	0	0	0	0
HORVU2Hr1G022400	0.551024	0	0	0.494302	0.428418	0	0	0	0	0	0	0
HORVU2Hr1G022410	2.85561	3.80637	2.27978	2.89579	3.18553	6.71533	0.311994	0	0.914303	1.44322	1.3395	0.631871
HORVU2Hr1G022430	0	0	0	0	0	0	0	0	0	0	0	0
HORVU2Hr1G022440	1.65453	1.49188	3.37562	2.43835	1.56204	1.54959	3.95967	2.98632	2.52384	2.83907	2.89004	1.89029
HORVU2Hr1G022450	1.99577	1.97954	1.22155	4.47583	4.03443	2.78044	5.51669	0	3.96821	3.09322	5.02411	4.06284
HORVU2Hr1G022470	0	2.07183	0	0	0	0	0	0	0	0	0	0
HORVU2Hr1G022490	0	0.167812	0.0949252	0	0	0.228773	0	0.106881	0	0.0721109	0.133857	0
HORVU2Hr1G022500	0	0	0	0	0	0	0	0	0	0	0	0
HORVU2Hr1G022540	54.9661	51.657	52.1232	8.68098	10.2325	3.80663	12.9694	28.0102	17.6733	19.7979	14.7558	14.3528
HORVU2Hr1G022550	0	0	0.749799	0.219784	0	0.80313	0	0	0	0	0	0
HORVU2Hr1G022560	0	0	0	0	0	0	0	0.299041	0.0479316	0.353078	0.374518	0.473219
HORVU2Hr1G022590	8.77353	6.76269	7.79518	8.5051	6.38128	7.53787	4.50422	8.28936	5.73145	7.34728	5.29256	4.21819
HORVU2Hr1G022600	183.809	170.253	164.529	87.3082	38.9166	40.7916	87.3473	90.7092	100.751	65.2945	66.8022	70.5586
HORVU2Hr1G022620	2.48745	2.85973	1.52249	4.68592	1.69223	2.19137	4.06295	2.6428	3.66356	2.0722	3.13092	2.2606
HORVU2Hr1G022640	19.2171	18.0814	15.342	12.3671	15.5908	22.9381	139.273	187.139	184.895	194.246	228.662	220.206
HORVU2Hr1G022660	19.4714	19.0676	20.931	14.8376	8.62754	10.9811	12.2762	16.8337	11.1011	9.89722	11.4448	10.6554
HORVU2Hr1G022680	23.5982	25.4102	24.891	56.211	27.3431	29.6655	1.72718	1.05262	1.09667	1.42037	1.56547	0.999432
ENSRNA049437887	0	0	0	0	0	0	0	0	0	0	0	0
HORVU2Hr1G022690	0	0.230367	1.04249	0.229183	0	0	1.284	0.586892	2.06953	5.74153	4.22637	7.42985
HORVU2Hr1G022720	3.53112	4.05237	3.73315	3.4556	5.39102	6.78723	3.49556	4.05584	3.97145	6.76641	5.86453	6.53488
HORVU2Hr1G022740	0	0	0	0	0.310341	0	0	0	0.881824	0	0	0
HORVU2Hr1G022780	7.65355	13.3423	11.451	45.8857	24.6949	30.0017	7.90673	12.1607	8.45421	19.2759	15.8722	24.0199
HORVU2Hr1G022790	0	0	0	0	0	0	0	0	0	0	0	0
HORVU2Hr1G022800	0	0	0	1.79633	0	1.23077	0.419332	0	3.31792	5.04333	3.24061	3.27572
HORVU2Hr1G022820	92.4691	79.1125	78.4402	88.787	238.677	200.192	10.5696	5.66151	6.53365	24.7519	29.9217	19.6383
HORVU2Hr1G022850	1.79221	3.8536	2.95334	0.865694	1.28624	3.05043	1.84764	1.58348	2.74112	2.45721	3.07387	2.90671
HORVU2Hr1G022900	19.287	14.7155	19.3723	27.4164	20.9937	22.6145	33.5535	22.153	25.3471	24.6039	29.2382	25.8876
HORVU2Hr1G022910	0	0	0	0	0	0	0	0	0	0	0	0
HORVU2Hr1G022920	25.0396	26.1596	23.6643	35.8361	22.7353	27.03	7.32885	4.42978	6.23125	4.32693	5.34082	6.52865
HORVU2Hr1G022940	0	0	0	0	0.36621	0.385999	1.97268	2.16402	0.346859	0	0	0
HORVU2Hr1G022960	2.10805	1.17982	2.52123	16.4326	4.01272	5.95711	2.61821	4.17466	2.19475	8.7314	6.95367	7.66321
HORVU2Hr1G022970	0	0	0	0	0	0	0	0	0	0	0	0
HORVU2Hr1G022980	0	0	0	0	0	0	0	0	0	0	0	0
HORVU2Hr1G022990	0	0	0	0	0	0	0	0	0	0	0	0
HORVU2Hr1G023000	9.77639	9.10438	11.281	13.4426	12.2739	11.2954	13.1561	9.11218	13.8087	9.37703	11.412	10.8366
HORVU2Hr1G023070	0	0	0	0	0	0	0	0	0	0	0	0
HORVU2Hr1G023100	0	0	0.268368	0.235995	0.20454	0.754574	0.330542	0.302169	0.581195	0.407738	0.0946086	0.0956337
HORVU2Hr1G023110	2.0424	1.61142	1.4324	1.48863	3.77139	6.59043	4.17003	0.146619	1.22203	3.16548	3.48886	4.26912
HORVU2Hr1G023120	6.47006	11.0013	9.05172	9.45229	14.9476	20.906	18.8909	10.1918	18.5139	28.078	21.1406	27.4176
HORVU2Hr1G023130	0	0	0	0	0	0	0	0	0	0	0	0
HORVU2Hr1G023140	0	0	0	0	0	0	0	0	0	0	0	0
HORVU2Hr1G023150	0	0	0	0.124028	0	0	0	0	0	0	0	0
HORVU2Hr1G023170	46.2085	53.6964	40.6649	62.1777	45.7941	63.4692	6.26924	3.17702	7.78818	6.55656	10.2983	10.055
HORVU2Hr1G023180	3.6255	6.75615	7.39687	5.42049	8.64434	12.4787	0	0	0	0	0	0
HORVU2Hr1G023200	2.31367	1.28384	1.634	2.23516	1.10699	2.91703	4.47232	1.02211	5.37355	1.51712	2.43216	2.19972
HORVU2Hr1G023210	5.94488	12.6129	9.27507	8.15623	4.35022	7.73767	6.44422	0	9.27077	4.87793	7.04257	4.57642
HORVU2Hr1G023260	26.8246	29.4025	31.2555	17.6612	9.75831	2.8235	45.4537	53.8481	47.8443	22.9807	25.4888	19.6816
HORVU2Hr1G023270	0	0	0	0	0	0	0	0	0	0	0	0
HORVU2Hr1G023350	51.382	50.0375	50.8223	45.7241	32.2151	48.2388	72.2371	33.8996	72.0439	61.8614	102.177	95.0958
HORVU2Hr1G023370	0	0	0	0	0	0	0	0	0	0	0	0
HORVU2Hr1G023390	0	0	0	0	0	0	0	0	0.152138	0	0	0
HORVU2Hr1G023400	0	0	0	0	0	0	0	0	0	0	0	0
HORVU2Hr1G023420	0	0	0	0	0	0	0	0.17284	0.664885	0	1.19055	0.328214
HORVU2Hr1G023430	0	0.715056	1.88758	0.237126	0	0.649878	0.885669	0	0	0.409692	0	0.192184
HORVU2Hr1G023450	60.4726	63.6591	54.9647	6.81309	6.61062	4.7757	16.8846	8.83322	15.7939	16.8795	16.113	17.4337
HORVU2Hr1G023460	0	0	0	0	0	0	0	0	0	0	0	0
HORVU2Hr1G023480	71.9705	70.6217	86.1345	152.754	83.0206	78.4476	0	2.97162	1.38561	0.546794	0	0
HORVU2Hr1G023490	2.85728	2.75409	3.61833	3.80054	1.45548	1.53413	2.22829	1.47118	2.61202	1.4507	1.91337	1.7192
HORVU2Hr1G023540	0	0	0	0	0.879135	0	0	0	0	0	0	0
HORVU2Hr1G023550	0	0	0	0	0	0	0	0	0	0	0	0
HORVU2Hr1G023560	86.2332	90.3616	94.3239	140.435	108.079	118.082	7.80646	2.40552	8.0198	5.92384	8.02121	8.75525
HORVU2Hr1G023580	13.8751	8.34079	36.5652	10.3724	16.1818	36.0074	15.4964	0	7.66334	5.37622	12.4746	5.04391
HORVU2Hr1G023590	0.619834	1.11781	1.17428	1.58865	1.65229	2.24953	0.148341	0.203412	1.17373	1.02929	1.65588	0.450646
HORVU2Hr1G023600	0	0	0	0	0	0	0	0	0	0	0	0
HORVU2Hr1G023610	0	0	0	0	0	0	0	0	0	0	0	0
HORVU2Hr1G023640	0	0	0	0	0	0	0	0	0	0	0	0
HORVU2Hr1G023650	2.8776	2.10821	2.56855	2.58138	2.65681	3.53732	25.4595	21.2773	26.7535	13.1011	19.921	15.5603
HORVU2Hr1G023660	3.05242	3.04725	2.16856	2.39593	2.54275	1.92078	1.9176	1.31475	1.28447	1.09824	1.05852	1.06999
HORVU2Hr1G023680	0	0.563567	0	0.560669	0	0	0	0	0.46026	0	0.224768	0
HORVU2Hr1G023690	2.37772	2.67998	2.66811	3.94597	2.31083	2.14341	5.1783	1.50207	4.72763	5.06714	5.64357	3.63027
HORVU2Hr1G023710	38.1505	34.5311	33.1469	36.0451	25.3761	38.1595	78.3715	31.157	61.4232	57.78	68.3386	64.8604
HORVU2Hr1G023730	0	0	0	0	0	0	0	0	0	0	0	0
HORVU2Hr1G023750	0	0	0	0	0.193398	0	14.3766	9.99977	8.60936	7.71051	10.7346	7.41476
HORVU2Hr1G023760	0	0	0	0	0	0	0	0	0	0	0	0
HORVU2Hr1G023770	0.21147	0	0	0.379402	0	0.173301	1.77134	0	0.311456	0.819384	0.152099	0
HORVU2Hr1G023780	0	0	0	0	0	0	0	0	0	0	0	0
HORVU2Hr1G023800	0	0	0	0	0	0	0	0	0	0	0	1.04033
HORVU2Hr1G023810	0	0	0	0	0	0.368563	2.63701	0	0.331191	1.7426	2.58779	2.94281
HORVU2Hr1G023820	0	0	0	0	0	0	0	0	0	0	0	0
HORVU2Hr1G023830	0	0	0	0	0	0	0	0	0	0	0	0
HORVU2Hr1G023840	0	0	0	0	0	0	0	0	0	0	0	0
HORVU2Hr1G023850	104.816	93.7808	101.961	101.119	66.8342	78.7529	171.179	174.881	157.062	119.247	129.779	118.804
HORVU2Hr1G023890	0	0	0	0	0	0	0	0	0	0	0	0
HORVU2Hr1G023900	0	0	0	0	0	0	0	0	0	0	0	0
HORVU2Hr1G023940	3.3828	5.24645	3.17478	10.6817	3.36653	4.32467	4.19364	8.23721	6.17798	4.61379	4.18489	2.95132
HORVU2Hr1G023960	0	0	0	0	0	0	0	0	0	0	0	0
HORVU2Hr1G023970	0	0	0	0	0	0	0	0	0	0	0	0
HORVU2Hr1G023980	0	0	0	0	0	0	0	0	0	0	0	0
HORVU2Hr1G024030	0	0	0	0	0	0	0.521706	0	0	0	0.447973	0
HORVU2Hr1G024070	0	0	0	0	0	0	0	0	0	0	0	0
HORVU2Hr1G024090	0	0	0	0	0	0	0	0	0	0	0	0
HORVU2Hr1G024100	0	0	0	0	0	0	0	0	0	0	0	0
HORVU2Hr1G024120	0	0	0.274513	0.241399	0.313835	0	0	0.618176	0	0	0	0
HORVU2Hr1G024130	0	0	0	0	0	0	0	0	0	0	0	0
HORVU2Hr1G024140	0	0	0	0	0	0	0	0	0	0	0	0
HORVU2Hr1G024150	37.0861	40.5951	37.8321	31.8758	15.2888	18.2354	77.1555	51.5127	72.0236	31.1457	43.5471	38.5009
HORVU2Hr1G024160	3.5368	3.5571	4.57932	1.22028	2.74984	0.780347	43.4126	42.3423	29.8519	16.0232	16.8285	15.4284
HORVU2Hr1G024190	0.332506	0.749549	0.678389	0.745695	1.55113	0.136245	0.278518	0	0.612151	0.644182	0.478309	0.725237
HORVU2Hr1G024210	0	0	0	0	0	0	0	0	0	0	0	0
HORVU2Hr1G024270	0	0	0	0	0	0	0	0	0	0	0	0
HORVU2Hr1G024280	0	0	0	0	0	0	1.42295	0.433602	0.416997	0.585089	0.543041	0.137231
HORVU2Hr1G024290	0	0	0	0	0	0	0	0	0	0	0	0
HORVU2Hr1G024300	0	0	2.42555	0	0	0	0	0	0.437743	0	0	0
HORVU2Hr1G024310	0	0	0	0	0	0	0	0	0	0	0	0
HORVU2Hr1G024340	0	0	0	0	0	0	0	0	0	0	0	0
HORVU2Hr1G024360	0	0	0	0	0	0	0	0	0	0	0	0
HORVU2Hr1G024370	0	0	0	0	0	0	0	0	0	0	0	0
HORVU2Hr1G024380	0	0	0	0	0.214374	0	0	0.158348	0	0	0	0
HORVU2Hr1G024400	0	0	0	0	0	0	0	0	0	0	0	0
HORVU2Hr1G024410	0	0	0	0	0	0	0	0	0	0	0	0
HORVU2Hr1G024460	0	0	0	0	0	0	0	0	0	0	0	0
HORVU2Hr1G024470	0	0	0	0	0	0	0	0	0	0	0	0
HORVU2Hr1G024480	0.284854	0.0856174	0	0.170354	0.221472	0.23344	0	0.109061	0.139846	0.0735818	0	0
HORVU2Hr1G024520	0	0	0	0	0	0	0	0	0	0	0	0
HORVU2Hr1G024550	16.0418	16.3618	18.6895	12.1886	6.61104	11.4941	11.014	11.4782	12.0715	6.79313	9.39434	8.34895
HORVU2Hr1G024570	374.117	413.358	387.298	308.167	338.436	371.607	571.661	440.25	643.779	594.208	751.426	729.824
HORVU2Hr1G024580	0	0	0	0	0	0	0	0	0	0	0	0
HORVU2Hr1G024600	10.55	11.0397	13.8182	26.289	4.8608	6.93802	8.07336	5.68488	11.318	13.0205	16.113	15.5301
HORVU2Hr1G024610	3.8865	6.45137	3.87458	5.94277	4.8073	8.03492	5.17914	3.34802	6.8299	6.50278	5.46366	5.07332
HORVU2Hr1G024620	0	0	0	0	0	0	0	0	0	0	0	0
HORVU2Hr1G024630	0	0	0	0.149139	0	0	0	0.954789	0.48972	1.03069	2.15239	1.69222
HORVU2Hr1G024650	1.02217	1.53615	2.95441	1.68107	0.927187	1.1169	1.71241	2.34813	2.25821	1.05616	3.30838	0.867021
HORVU2Hr1G024660	0	0	0	0.763761	0	0	0.356582	0	0	0	0	0
HORVU2Hr1G024680	0	0	0	0	0	0	0	0	0	0	0	0
HORVU2Hr1G024690	0	0	0	0	0	0	0.461911	0	0	0	0	0
HORVU2Hr1G024720	2.16301	1.67175	0	0.554385	0.480493	0.759685	1.8118	1.77459	0.682653	0.957832	0.888995	2.47122
HORVU2Hr1G024740	1.71606	0.967102	1.75058	1.92426	1.501	3.34001	5.03098	1.72468	6.95046	17.4542	15.737	18.4028
HORVU2Hr1G024760	0	0	0	0	0	0	0	0	0	0	0	0
HORVU2Hr1G024770	0	0	0	0	0	0	0	0	0	0	0	0
HORVU2Hr1G024780	6.00661	13.4774	15.3899	7.89448	8.68857	7.32645	15.679	8.98499	12.5499	10.9333	14.5683	12.3903
HORVU2Hr1G024790	0.470087	0.211938	0.239772	0.105424	0.456862	0.19262	0.68908	0.404956	0.259632	0.546435	0.253582	0.170886
HORVU2Hr1G024840	1.05596	1.16375	1.55597	3.57855	3.83136	4.03839	4.32427	1.48241	3.97451	6.45557	8.43891	8.27443
HORVU2Hr1G024870	0	0	0	0	0	0	0	0	0	0	0	0
HORVU2Hr1G024900	57.004	52.2228	48.8466	48.477	53.5389	49.1443	63.9828	42.4276	71.1951	90.6467	82.0002	81.3966
HORVU2Hr1G024940	0	0	0	0.168524	0.146062	0.307909	0	0	0	0.145582	0.13512	0.682919
HORVU2Hr1G024950	2.25719	1.62824	4.60519	6.88443	2.45693	4.43947	5.29394	1.55556	4.98664	4.19805	2.59757	5.90785
HORVU2Hr1G024970	0	0	0	0	0	0	0	0	0	0	0	0
HORVU2Hr1G025020	2.81744	2.63457	2.66122	6.45895	5.67919	4.78885	11.2755	12.465	12.833	15.8495	12.2337	12.6697
HORVU2Hr1G025040	2.35227	2.32304	2.79952	1.55748	2.52559	2.57027	2.72094	2.95913	3.38198	3.25513	2.90035	2.44314
HORVU2Hr1G025050	2.02509	2.84859	1.90056	3.92392	1.13364	1.99149	2.23909	2.88426	3.99667	1.31824	2.09743	2.00236
HORVU2Hr1G025070	0	0	0	0	0	0	0	1.71902	0	0	0	0
HORVU2Hr1G025080	4.91808	5.73892	2.65607	1.29759	0.449856	0.474165	18.1744	11.6301	12.7825	7.39826	9.77966	7.36163
HORVU2Hr1G025090	13.7519	8.38153	8.8328	13.4786	12.573	12.6263	7.35939	7.75146	6.65759	9.17681	8.88363	7.86897
HORVU2Hr1G025140	2.72184	2.90971	2.86247	4.07782	2.72708	2.71347	3.90169	4.38327	2.95492	4.54471	4.74284	4.01899
HORVU2Hr1G025150	119.144	111.301	119.481	132.92	129.138	135.081	188.18	247.603	207.078	353.669	436.641	446.143
HORVU2Hr1G025160	7.33455	6.41161	7.36787	3.71669	2.91658	3.39536	3.51736	3.47268	3.62831	4.4256	3.82565	4.07063
HORVU2Hr1G025170	0	0	0	0	0	0	0	0	0	0	0	0
HORVU2Hr1G025180	0.0471075	0	0	0	0	0	0	0.108215	0	0.0365056	0.0338821	0
HORVU2Hr1G025190	0	0	0	0	0	0	0	0	0	0	0	0
HORVU2Hr1G025210	24.0072	29.4643	28.5719	37.6879	29.5537	28.4181	35.7497	39.4471	35.1127	35.3997	42.9281	36.8479
HORVU2Hr1G025230	0.181122	0.326635	0.184766	0.649911	0	0	1.062	0	0	0	0	0.131684
HORVU2Hr1G025270	14.8271	10.5139	12.6289	15.4961	8.17031	8.37586	18.9309	15.3769	17.1733	13.275	16.0483	14.443
HORVU2Hr1G025280	0	0	0	0	0	0	0	0	0	0	0	0
HORVU2Hr1G025290	0	0	0	0	0	0	0	0	0.25332	0.266575	0.247417	0.500196
HORVU2Hr1G025300	2.52423	3.03479	3.43335	4.52878	3.27096	6.89542	0	0	1.23925	1.95614	1.81555	0.611741
HORVU2Hr1G025320	24.6977	26.6652	23.537	26.2366	30.5721	28.4957	35.931	29.4875	44.5117	47.3445	63.8094	53.8687
HORVU2Hr1G025350	0	0	0	0	0	0	0	0	0	0	0	0
HORVU2Hr1G025360	0	0	0	0	0	0	0	0	0	0	0	0
HORVU2Hr1G025380	65.9436	55.3235	55.8274	132.795	82.324	80.7833	1.28126	2.73299	1.62706	0.658538	0.488968	0.247133
HORVU2Hr1G025390	6.17005	9.04071	7.47432	20.237	7.6455	13.115	0.807536	0	0	0.14942	0.554725	0.560736
HORVU2Hr1G025400	0	0	0	0.42142	0.36525	0	0.590253	0	0.345949	0.728103	2.36522	1.3662
HORVU2Hr1G025410	25.0318	18.8092	17.2009	21.3635	16.4887	11.9663	47.9047	41.5299	48.5163	34.3509	29.8818	32.8596
HORVU2Hr1G025430	4.98348	3.4118	2.63601	4.71884	2.94184	2.42014	3.324	2.65001	1.97086	2.07399	2.25682	2.41547
HORVU2Hr1G025450	0	0.199264	0	0	0.171816	0.543301	0	0.507651	0.488211	0.171252	0	0.482001
HORVU2Hr1G025480	0	0	0	0	0	0	0.274194	0	0	1.01469	0.941766	1.54695
HORVU2Hr1G025510	0	0	0	0	0.350879	0.27738	1.03955	0.388768	0.913929	1.66121	1.46067	1.23041
HORVU2Hr1G025530	115.205	117.588	110.98	103.559	88.0936	121.858	164.347	121.138	156.207	187.758	227.91	219.672
HORVU2Hr1G025550	0	0	0	0	0	0	0	0	0	0	0	0
HORVU2Hr1G025570	3.84527	6.84082	4.66474	2.51716	3.79769	5.02492	6.44184	0.954955	5.05112	7.32884	6.1294	6.34693
HORVU2Hr1G025580	7.23142	6.22859	5.39504	7.06795	6.96505	8.22592	28.1166	23.6783	22.4139	21.4957	22.8232	20.2455
HORVU2Hr1G025630	1.59257	1.8463	0.812302	1.32658	1.4151	1.49156	0.381139	1.82922	0.25131	0.881533	0.572726	0.578931
HORVU2Hr1G025660	2.47542	0.446416	0	0	0.384925	0.405725	22.3937	7.39249	24.7918	90.1605	105.046	89.9868
HORVU2Hr1G025670	8.37642	9.12654	8.54493	2.81781	8.68349	10.8688	676.787	471.035	690.612	908.774	1216.75	1270.28
HORVU2Hr1G025680	1.23458	0.371074	0.419807	0	1.5998	3.70975	45.1569	19.8526	47.8824	138.726	242.121	240.855
HORVU2Hr1G025710	46.1662	51.0531	53.315	80.8743	51.3012	52.1103	90.6563	63.0314	77.1351	81.1713	72.0486	72.8292
HORVU2Hr1G025720	17.2402	16.2415	16.537	19.6204	6.20191	8.85663	6.03501	5.91105	4.92674	5.78275	9.25372	4.67699
HORVU2Hr1G025730	0	0	0	0	0	0	0	0	0	0	2.66641	1.34765
HORVU2Hr1G025740	0	0	0.233494	0	0	0	1.34208	0.788707	1.51701	9.22356	29.9624	21.9664
HORVU2Hr1G025750	0.868497	0.559373	0.885968	0.556496	1.6399	0.813416	1.24711	1.14006	1.64461	1.44222	0.981618	0.721639
HORVU2Hr1G025770	0.647172	0	0.282939	0	0.215646	0.303064	0	0	0.340417	0	0.398982	0.134435
HORVU2Hr1G025780	85.9983	95.5348	103.87	84.5518	97.8878	101.204	156.172	137.894	154.018	188.202	237.026	233.591
HORVU2Hr1G025790	0	0	0	0	0	0	0	0	0	0	0	0
HORVU2Hr1G025800	0	0	0	0	0	0	7.14425	6.53101	4.50937	5.59271	6.60644	5.56502
HORVU2Hr1G025810	0	0.388002	0.219479	0	0	0	33.8808	3.70683	33.1137	26.3432	49.8285	55.5304
HORVU2Hr1G025860	0	0.20469	0	0	0	0	1.90147	8.60435	2.84187	3.69423	2.61237	2.64068
HORVU2Hr1G025890	19.5357	18.2197	20.4171	29.2937	22.7833	20.2474	49.1713	32.0081	43.5113	50.3892	39.5357	34.7423
ENSRNA049437906	0	0	0	0	0	4.0239	0	0	0	7.61017	0	0
HORVU2Hr1G025920	0.0787436	0.497021	0.481966	0.494465	2.20402	1.54874	0.659582	0	0.753838	1.70861	1.52918	2.23275
HORVU2Hr1G025930	0.277915	0.125298	0.0708765	0.124653	0.486174	0.113877	0.232791	0	0.460483	0.323052	0.899506	0.404112
HORVU2Hr1G025940	0	0	0	0	0	0	0	0	0	0	0	0
HORVU2Hr1G025960	0	0	0	0	0	0	0	0	0	0	0	1.15311
HORVU2Hr1G025980	47.1383	50.2067	48.5707	35.7586	22.3834	21.3892	23.5848	18.8955	24.8117	14.4647	15.4731	13.3406
HORVU2Hr1G025990	3.00339	2.70815	3.11952	2.93915	2.8446	2.10329	3.84222	2.13254	3.01599	3.68161	4.2811	3.73196
HORVU2Hr1G026020	1.92804	2.05461	2.68204	1.57234	2.04415	1.14912	2.93635	2.01323	2.96874	1.35829	1.26068	0.764602
HORVU2Hr1G026040	4.85972	4.382	2.70408	2.37789	2.63343	2.05163	2.34371	1.86062	1.51825	2.28243	2.64799	3.21202
ENSRNA049439820	0	4.42747	0	0	3.81762	16.0956	16.4516	0	0	30.4407	24.7214	46.4086
ENSRNA049439810	0	0	0	0	0	0	4.1129	0	0	0	3.53162	0
HORVU2Hr1G026060	41.8322	41.0258	45.1671	34.7432	47.5074	44.1426	54.8829	53.879	56.2809	73.9412	76.4027	70.8744
HORVU2Hr1G026100	0	0	0	0	0	0	0	0	0	0	0	0
HORVU2Hr1G026110	0	0.322883	0	0	0	0	0	0	0	0	0	0
HORVU2Hr1G026140	0	0	0	0	0	0	0	0	0	0	0	0
HORVU2Hr1G026150	0	0	0	0	0	0	0	0	0	0	0	0
HORVU2Hr1G026180	0	0	0	0	0	0	0	0	0	0	0	0
HORVU2Hr1G026190	0	0	0	0	0	0	0	0	0	0	0	0
HORVU2Hr1G026200	2.93181	3.52481	1.77232	4.28595	7.09167	10.9454	8.18593	6.61023	5.99726	15.4832	12.5741	10.9735
HORVU2Hr1G026210	17.196	20.3296	17.347	16.1115	18.5692	20.6686	43.852	13.8259	32.9246	29.6131	27.3475	30.9777
HORVU2Hr1G026220	54.2691	52.0375	55.901	39.8961	61.9531	59.2263	93.3544	48.6505	103.907	121.243	86.4439	91.9998
HORVU2Hr1G026240	0	0	0	0	0	0	0.481543	0.660313	0	0	0	0
HORVU2Hr1G026290	0	0	0	0	0	0	0	0	0	0	0	0
HORVU2Hr1G026300	0	0	0	0	0	0	0	0	0	0	0	0
HORVU2Hr1G026310	0	0	0	0	0	0	0	0	0	0	0	0
HORVU2Hr1G026320	0	0	0	0	0	0	0.807102	1.10673	0	1.12005	0.693034	1.40109
HORVU2Hr1G026330	0	0	0	0	0	0	0	0	0	0	0	0
HORVU2Hr1G026340	1098.44	1061.38	1151.41	1144.22	734.145	740.026	1942.19	2351.15	1882.11	1731.27	1429.26	1364.87
HORVU2Hr1G026370	0	0	0	0	0	0	0	0.799427	0	0.269681	0	0.506023
HORVU2Hr1G026380	0	0	0	0	0	0	3.39357	1.22458	5.18183	19.6638	33.7406	37.5167
HORVU2Hr1G026400	0	0	0	0	0	0	0	0	0	0	0	0
HORVU2Hr1G026420	0	0.232188	0	0	0.200205	0	1.94122	0.887295	0.568878	0.598645	0.370415	0.187214
HORVU2Hr1G026430	0	0	0	0	0	0	0	0	0	0	0	0
HORVU2Hr1G026450	0.716524	0.323044	0.730938	4.01729	0.83564	1.02759	6.30193	0.411499	3.8255	10.1336	15.7185	12.8933
HORVU2Hr1G026470	0	0	0	0	0	0	0	0	0	0	0	0
HORVU2Hr1G026520	0	0	0	0	0	0	8.94605	8.39336	9.1068	24.3939	42.4515	41.5492
HORVU2Hr1G026540	0	0	0	0	0	0	10.9113	7.48101	10.552	38.5279	42.0051	33.9366
HORVU2Hr1G026550	0	0	0	0	0	0	0	0	0	0	0	0
HORVU2Hr1G026560	0	0	0	0	0	0	1.54168	0	0.677688	1.06972	0.992844	3.0108
HORVU2Hr1G026570	0	0	0	0	0	0	0	0.246382	1.26372	1.32984	2.46854	3.74294
HORVU2Hr1G026590	0	0	0	0	0	0	1.16448	2.12905	1.53564	3.23199	11.1656	12.4658
HORVU2Hr1G026600	0	0	0	0	0	0	0	0	0	0	0	0
HORVU2Hr1G026610	50.7132	47.3405	52.1243	59.4729	47.5733	50.458	40.874	3.22791	34.0532	44.4474	48.9708	44.7648
HORVU2Hr1G026620	0	0	0	0	0	0	0	0	0	0	0	0
HORVU2Hr1G026640	0	0	0	0	0	0.456835	3.96898	5.1223	3.48935	64.3669	67.359	60.1857
HORVU2Hr1G026650	0	0	0	0	0	0	0	0	0	0	0	0
HORVU2Hr1G026660	0	0	0	0	0	0	0	0	0	0	0	0
HORVU2Hr1G026670	0	0	0	0	0	0	0	0	0	0	0	0
HORVU2Hr1G026680	0	0	0	0	0	0	0	0	0	0	0	0
HORVU2Hr1G026700	0	0	0	0	0	0	0	0	0	0	0	0
HORVU2Hr1G026710	0	0	0	0	0	0	0	0	0	0	0	0
HORVU2Hr1G026740	3.21678	2.4862	2.81271	3.71012	1.51848	0.847341	0.384926	0	3.4687	1.24641	0.413155	1.587
HORVU2Hr1G026750	9.4392	8.58596	6.58832	7.87332	16.5448	13.2318	9.50176	2.94822	9.57302	10.8439	10.8388	13.605
HORVU2Hr1G026770	0	0	0	0	0	0	0	0	0	0	0	0
HORVU2Hr1G026790	0	0	0.511044	0.898794	0.389498	0	3.77663	0	4.42699	8.92905	9.18815	10.1983
HORVU2Hr1G026800	8.77652	11.1512	9.97047	15.9251	13.6474	17.4907	13.7005	3.89482	10.1353	15.1483	17.3594	13.6319
HORVU2Hr1G026810	0	0	0	0	0	0	0.392473	0	0	0	0	0
HORVU2Hr1G026820	27.2408	19.0441	20.314	9.97574	6.7024	6.14618	259.661	189.02	248.152	18.7051	18.4149	16.4208
HORVU2Hr1G026830	0	0	0	0	0	0	0	0	0	0	0	1.52995
HORVU2Hr1G026840	0	0.3208	0	0	0	0	0	0	0	0	0.511779	0
HORVU2Hr1G026850	0.672182	0.416697	0.771417	0.527615	1.46986	1.27386	1.4076	1.88191	1.2375	1.33481	2.68928	1.77156
HORVU2Hr1G026860	1.88044	2.99989	1.62315	1.68687	2.8116	4.50456	3.15024	1.66144	3.30215	3.36285	3.43329	3.89115
HORVU2Hr1G026870	91.0749	82.2821	81.3163	86.159	81.9908	62.7063	105.88	115.62	111.911	129.049	132.671	124.17
HORVU2Hr1G026880	0	0.639167	0	0	0.183709	0.387271	109.251	58.6211	115.363	172.669	148.363	153.406
HORVU2Hr1G026890	0.83165	0	1.13117	0	0.646603	1.1359	67.3396	17.831	84.516	109.562	105.875	106.821
HORVU2Hr1G026900	0	0	0	0	0	0	0	0	0	0	0.178538	0.180472
HORVU2Hr1G026910	0	0	0	0	0	0	12.7221	3.48903	16.2687	7.06198	8.34203	10.4401
HORVU2Hr1G026920	0	0	0	0	0	0	5.30814	1.36477	8.45837	15.3465	8.26127	8.35078
HORVU2Hr1G026930	0	0	0	0	0	0	0	0	0.549915	0	0.358067	0.180974
HORVU2Hr1G026970	0	0.455861	0	0	0	0.414309	149.062	76.6503	180.937	231.345	198.356	210.981
HORVU2Hr1G026980	0.4968	0	0.506794	0.22283	0.579389	0.814262	0.208068	0	0	0.769983	0.178662	0.180597
HORVU2Hr1G027010	0	0	0	0	0	0.441058	0	0	0	0	0	0
HORVU2Hr1G027020	4.04561	6.56625	5.77779	10.8875	6.29088	11.9355	12.8772	5.57614	8.34183	10.6594	11.6392	18.8245
HORVU2Hr1G027040	78.9853	91.828	95.7075	102.505	48.6298	60.9504	25.1881	26.7102	29.9685	12.8943	16.2933	15.5953
HORVU2Hr1G027050	3.80952	2.81048	2.00196	1.76046	2.3336	0.946038	4.25464	1.32594	3.31543	2.8627	1.57757	2.85361
HORVU2Hr1G027080	4.16377	5.68533	4.85432	13.5533	18.1289	14.7214	27.3038	13.391	25.3184	42.1312	38.0766	37.1918
HORVU2Hr1G027090	0	0	0	0	0	0	0	0	0	0	0	0
HORVU2Hr1G027100	0	0	0	0	0	0	0	0	0	0	0	0
HORVU2Hr1G027110	0	0	0	0	0	0	0	0	0	0	0	0
HORVU2Hr1G027130	0	0	0	0	0	0	0	0	0	0	0	0
HORVU2Hr1G027150	0.579377	0.174141	0.591032	0.519736	1.05108	1.10787	1.77945	0	0.568878	0.748306	0.833433	0.561642
HORVU2Hr1G027160	0	0	0	0	0	0	0	0	0	0	0.110743	0.111942
HORVU2Hr1G027170	2.76078	2.90429	3.23355	1.37588	1.55024	1.67591	2.26969	3.34719	3.08724	2.29792	2.83144	2.60193
HORVU2Hr1G027210	6.77725	6.79003	4.60906	4.39083	4.39106	4.62833	421.348	400.461	319.968	252.387	343.384	320.825
HORVU2Hr1G027220	0	0	0	0	0	0	0	0	0	0	0	0
HORVU2Hr1G027230	0.327144	0.393314	0.333725	0.391291	1.18698	0.62556	0.730738	1.12727	0.883344	1.69012	1.72552	1.8235
HORVU2Hr1G027270	0	0	0	0	0.642133	1.35366	3.11311	2.84589	1.2164	0.320013	0.297014	1.20093
HORVU2Hr1G027290	0.72427	1.8286	1.4038	1.16949	1.06992	1.42451	2.24469	1.66379	1.4934	1.85218	2.08372	2.1063
HORVU2Hr1G027370	3.69781	8.22462	9.17902	10.8361	35.9378	36.8696	23.0241	12.4587	18.154	49.3837	46.0119	42.2089
HORVU2Hr1G027390	1.65604	2.82058	3.56642	2.64101	1.28756	1.20634	4.62385	1.26809	7.31715	3.42223	3.30863	4.68227
HORVU2Hr1G027400	5.24486	5.42136	6.78583	8.49187	24.7654	19.3943	19.1803	11.9015	16.0147	45.3039	32.7551	30.9709
HORVU2Hr1G027430	513.564	491.576	533.836	551.656	637.845	526.41	1172.29	411.402	1183.84	1162.31	982.931	1067.49
HORVU2Hr1G027440	0	0.126623	0	0.062986	0.0545908	0.172622	0.52932	0	0.155118	0.0544116	0.0505012	0.102097
HORVU2Hr1G027460	0	0	0	0	0	0	0.17305	0.474588	0.152138	0.160099	0.148593	0
HORVU2Hr1G027470	20.7597	24.7791	25.5956	76.7685	41.8029	68.1733	410.581	61.0696	391.76	295.711	474.797	472.232
HORVU2Hr1G027480	24.2805	30.6512	27.5555	51.1856	46.133	54.0978	234.143	203.412	235.909	298.704	272.325	277.813
HORVU2Hr1G027490	0	0	0	0	0	0	0	0	0	0	0	0
HORVU2Hr1G027540	0	0	0	0	0	0	0	0	0	0	0	0
HORVU2Hr1G027560	0	0	0	0	0	0	0	0	0	0	0	0
HORVU2Hr1G027570	0	0	0	0	0	0	0	0	0	0	0.75826	0
HORVU2Hr1G027580	0	0	2.97681	0	1.51254	0.797137	0	0	0	0	0	0
HORVU2Hr1G027600	55.3528	45.3593	41.9359	39.9503	21.4482	35.9054	11.327	6.21285	14.3398	31.2982	40.9796	37.8843
HORVU2Hr1G027610	0	0	0	0	0	0	0	0	0	0	0	0
HORVU2Hr1G027620	0	0	0	0	0	0	0	0	0	0	0	0
HORVU2Hr1G027640	154.097	157.484	158.294	80.9885	95.1585	92.7036	67.9708	69.2862	80.0386	76.6265	70.1533	71.1088
HORVU2Hr1G027660	14.7482	18.4051	14.9246	26.2485	11.2832	11.7962	17.5915	43.908	17.9854	19.2922	19.5181	18.3571
HORVU2Hr1G027680	4.08868	4.77913	5.09781	14.5353	3.53214	4.4676	43.0004	58.4423	41.9302	89.774	73.4106	73.2151
HORVU2Hr1G027690	1.13688	0.292891	3.64492	3.35093	2.52547	2.92813	1.22437	1.30582	1.07641	1.00687	2.10265	1.06272
HORVU2Hr1G027710	0	0	0	0.333206	0	0.456598	0	0	0.683832	0.143923	0.13358	0.135027
HORVU2Hr1G027720	0	0	0	0	0	0	0	0	0	0	0.378573	0
HORVU2Hr1G027750	0.187078	0.674751	0	0.33564	0	0.766558	0.62681	1.50414	1.10213	0.144975	0.269111	0.40804
HORVU2Hr1G027760	5.27362	2.972	3.36232	17.149	7.94415	12.155	22.6389	11.3574	22.3304	12.388	14.6981	16.2951
HORVU2Hr1G027770	13.0674	8.10864	8.31353	9.5795	4.47908	6.10289	11.4165	9.52199	6.62226	6.09768	3.4361	6.02725
HORVU2Hr1G027790	0	0	0	0	0	0	0	0	0	0	0	0
HORVU2Hr1G027810	3.8961	4.21572	3.97448	2.79603	0	0.638576	3.9162	0	1.14765	0	2.80227	0.566526
HORVU2Hr1G027820	0	0	0	0	0	0	0	0	0	0	0	1.91619
HORVU2Hr1G027860	19.9134	19.1942	14.7101	11.0877	2.66941	21.9465	39.112	0	29.8345	15.4317	30.6209	36.9436
HORVU2Hr1G027880	0	0	0	0	0	0	0	0	0	0	0	0
HORVU2Hr1G027900	0	0	0	0	0	0	0	0	0	0	0	0
HORVU2Hr1G027930	0	0	0	0	0	0	0	0	0	0.242172	0	0
HORVU2Hr1G027940	0	0.166344	0.376379	0	0	0.302362	1.08167	0	1.90192	0.7148	0.796115	1.60948
HORVU2Hr1G027960	0	0	0	0	0	0	0	0	0	0	0	0
HORVU2Hr1G027970	0	0	0	0	0	0	0	0	0	0	0	0
HORVU2Hr1G027980	0	0	0	0	0	0	0	0	0	0	0	0
HORVU2Hr1G028010	0	0	0	0	0	0	0	0	0	0	0	0
HORVU2Hr1G028040	0	0	0	0	2.01946	2.12859	17.4053	47.7339	0	0	3.73636	1.88842
HORVU2Hr1G028050	37.8254	41.6865	42.8738	33.3931	32.4433	37.3947	50.7947	49.6529	45.9829	49.7848	48.1502	41.4693
HORVU2Hr1G028060	0.610335	1.25791	1.51206	0.703939	1.83034	2.42942	2.77528	2.50368	2.43991	3.17569	3.44915	4.24722
HORVU2Hr1G028070	42.2542	48.2449	43.9049	41.4251	29.3942	38.0582	27.6135	33.0566	30.8274	35.1776	45.4458	46.1284
HORVU2Hr1G028080	0	0	0	0	0	0	0	0	0	0	0.514588	0
ENSRNA049482530	0	0	0	0	2.32238	0	0	0	0	0	0	0
HORVU2Hr1G028120	0	0.284387	0.321735	0.565849	0.735643	0.129232	0.660453	0	0.812897	0.366614	0.340266	0.229302
ENSRNA049482518	0	0	0	0	0	0	0	0	0	0	0	0
HORVU2Hr1G028140	0	0	0	0	0	0	0	0	0	0	0	0
HORVU2Hr1G028150	2.40996	0.869221	0.983376	1.7295	4.62186	2.23831	19.3791	18.2693	18.9303	31.9978	24.1515	28.3847
HORVU2Hr1G028160	23.9558	25.4365	20.5551	28.72	19.1477	31.9248	7.50136	7.9718	11.0464	10.5834	7.5684	8.13872
HORVU2Hr1G028190	7.85504	9.1794	9.67977	15.8404	9.03873	7.8792	3.63196	4.83595	7.03398	6.47678	7.63844	8.0867
HORVU2Hr1G028200	0	0	0	0	0	0	0	0	0	0	0	0
HORVU2Hr1G028210	14.4253	21.8983	15.8331	31.6138	17.4622	17.508	22.7896	19.2954	21.2458	18.3954	13.9214	17.9222
ENSRNA049482520	6.4584	11.647	0	2.89679	7.53205	10.5854	18.9342	0	4.75602	10.0098	6.9678	11.7388
HORVU2Hr1G028220	33.2793	38.0951	31.3003	34.2293	28.9329	30.3029	40.7264	20.4226	38.1802	41.4584	52.6821	53.3673
HORVU2Hr1G028230	12.0016	10.1379	11.0597	20.972	11.1003	14.4788	30.9062	22.138	32.5596	36.7181	42.9039	43.8878
ENSRNA049482524	0	0	0	0	0	0	0	0	0	0	0	0
HORVU2Hr1G028260	5.62719	5.07402	7.0401	10.4768	8.66766	8.35294	8.89342	4.14632	9.69519	14.8101	11.7602	11.5017
HORVU2Hr1G028300	0	0	0	0	0	0	0	0	0	0	0	0
HORVU2Hr1G028310	4.45664	9.75931	6.4947	7.42463	10.395	15.1307	37.3303	62.1579	37.9764	10.3609	11.448	12.0349
HORVU2Hr1G028320	0	0	0	0	1.20905	0	1.30257	0	0	0	0.559238	0
HORVU2Hr1G028330	20.7989	20.6823	21.6139	10.288	15.8688	14.6554	166.729	299.178	156.887	44.4374	44.04	37.4509
HORVU2Hr1G028340	22.3366	19.5065	25.4772	16.5663	11.4866	12.9721	68.3573	24.2417	69.6811	33.3925	33.3962	30.6891
HORVU2Hr1G028370	29.2179	35.0492	42.8457	29.2525	32.0469	26.5097	42.6107	17.6787	41.3037	43.6671	48.4095	47.796
HORVU2Hr1G028380	16.9676	19.1246	15.2726	7.83434	9.31216	11.0423	8.56938	5.44545	7.9932	15.1793	15.1652	19.0485
HORVU2Hr1G028400	0	0	0	0	0	0	0	0	0	0	0	0
HORVU2Hr1G028410	0	0	0	0	0	0	0	0	0	0	0	0
ENSRNA049437950	0	0	0	0	0	0	0	0	0	0	0	0
ENSRNA049437958	0	0	0	0	0	0	0	0	0	0	0	0
HORVU2Hr1G028430	250.221	206.35	202.191	195.232	113.311	181.784	1021.67	1314.95	925.068	1043.09	1313.34	1291.27
HORVU2Hr1G028470	0	0	0	1.02185	0	0	0	0	0.559236	0.294249	0	0
HORVU2Hr1G028500	3.56215	4.01498	5.90494	4.7932	3.80813	11.6768	8.95131	2.55717	6.558	9.66161	11.8496	8.09323
HORVU2Hr1G028510	12.0609	14.882	18.1315	16.8934	73.044	40.0561	35.6249	10.9367	35.8386	62.8019	72.1377	67.0734
HORVU2Hr1G028520	4.14107	3.94941	3.33075	1.64308	2.29091	2.08839	5.20304	0.0914697	3.22545	2.22168	2.8639	3.53182
HORVU2Hr1G028530	0	0.269563	0	0	0	0	0	0	0.22015	0	0	0
HORVU2Hr1G028540	6.77808	6.35146	5.9654	2.98057	1.44665	2.39614	7.90403	3.20571	7.14462	2.7808	4.39718	1.73928
HORVU2Hr1G028560	0	0	0	0	0	0	1.87553	0	1.51148	1.87976	2.01308	2.03489
HORVU2Hr1G028580	3.6115	2.11671	2.94732	1.45788	1.96554	3.99552	92.8708	9.95559	70.0789	20.5705	22.7287	24.2878
HORVU2Hr1G028590	1.69877	1.02119	1.1553	2.53984	1.17403	0.309368	0	0	0	0	0	0.137231
HORVU2Hr1G028600	18.4597	22.9476	25.5956	22.0257	35.9505	31.2838	37.5302	32.7305	36.6903	38.3324	31.3237	33.2267
HORVU2Hr1G028610	2.08727	2.73758	3.87138	2.38306	0.885185	1.55503	1.27154	0.217949	1.67682	4.70549	7.36986	7.17379
HORVU2Hr1G028650	0	0	0	0	0	0	0	0	0	0	0	0
HORVU2Hr1G028660	21.4934	13.7034	23.9191	3.31087	7.42712	5.69342	55.2838	42.143	58.9951	32.9759	31.5429	33.621
HORVU2Hr1G028670	18.6607	20.3318	26.1746	5.57993	27.8081	14.6554	108.764	158.073	77.012	31.3321	40.5447	31.374
HORVU2Hr1G028720	248.642	241.127	249.308	57.5093	213.145	161.386	1060.04	833.174	675.287	392.777	590.514	472.276
HORVU2Hr1G028730	0	0	0	0	0	0	0	0	0	0	0	0
HORVU2Hr1G028740	0	0	0	0	0	0	0	0	0	0	0	0
HORVU2Hr1G028750	0	0	0	0	0	0	0	0	0	0	0	0
HORVU2Hr1G028760	0	0	0	0	0	0	0	0	0	0	0	0
HORVU2Hr1G028770	0	0	0	0	0	0	0	0	0	0	0	0
HORVU2Hr1G028780	178.706	134.849	152.209	35.6929	105.607	78.7068	595.312	217.475	513.016	454.003	339.468	305.989
HORVU2Hr1G028800	0	0	0.807178	4.96866	6.76721	0.648444	3.97671	0	1.74808	3.06591	1.13823	0.57528
HORVU2Hr1G028840	2.13247	2.67527	4.44533	2.57834	1.94633	2.12749	7.06726	3.83378	5.46217	3.08954	4.53466	5.32528
HORVU2Hr1G028850	0	0	0	0	0	0	0	0	0	0	0	0
HORVU2Hr1G028880	0	0.976452	1.84115	0.971431	1.40325	4.14142	3.93066	4.97529	4.25312	7.55269	11.9428	8.66048
HORVU2Hr1G028900	0	0	0	0	0	0	0	0	0	0	0	0
HORVU2Hr1G028910	0	0	0	0	0	0	0	0	0	0	0	0
HORVU2Hr1G028920	2.26554	2.04283	1.48572	4.06466	3.14544	2.25448	2.03324	0.185871	3.33673	5.26699	3.0262	2.58837
HORVU2Hr1G028930	0.581256	0	0.790599	0.869037	0.150641	0.158781	0	0	0.142681	0.150147	0.278712	0
ENSRNA049482533	0	0	0	0	0	0	0	0	0	0	0	0
HORVU2Hr1G028940	20.0468	27.2766	25.9605	25.0903	16.1462	23.0195	5.42969	0.827271	4.41995	4.46518	8.54757	6.89469
HORVU2Hr1G028950	0	0	0	0	0	0	0	0	0	0	0	0
HORVU2Hr1G028960	0	0	0	0	0	0	0	0	0	0	0	0
HORVU2Hr1G028980	31.331	26.2331	23.5904	16.0604	24.9396	23.9948	0.781066	0	0.412007	1.01165	0.938949	1.2203
HORVU2Hr1G028990	0	1.14612	0	0	0.494124	1.04165	0.532344	0	0.468013	0	0	0.92412
HORVU2Hr1G029000	0	0	0	0	0	0	0	0	0	0	0	0
HORVU2Hr1G029030	0	0	0	0	0	0	0	0	0	0	0	0
HORVU2Hr1G029060	0	0	0	0.232665	0	0	0	0	0	1.00496	0.74619	0
HORVU2Hr1G029070	2.95743	1.60003	2.41354	0.176867	3.83231	2.90837	31.0481	18.1168	37.3144	30.8635	43.3935	39.7067
HORVU2Hr1G029090	0	0	0	0	0	0	0	0	0	0	0	0
HORVU2Hr1G029100	20.3088	26.1382	24.6129	20.8653	16.7346	16.9277	30.8239	23.9247	22.3694	20.1771	17.2289	19.5609
HORVU2Hr1G029110	1.98766	2.38969	2.92882	1.98117	5.83815	4.16274	4.80979	1.01468	2.43955	4.27867	4.60656	2.72966
HORVU2Hr1G029120	8.98144	9.47898	6.76747	3.57067	3.3328	6.52395	5.81334	9.84716	7.89172	13.6038	13.0666	13.9502
HORVU2Hr1G029150	0	0	0	0	0	0	0	0	0	0	0	0
HORVU2Hr1G029160	0	0	0	0	0	0.11461	0	0	0	0	0	0
HORVU2Hr1G029200	0	0.468142	0.211849	0.838323	0.726585	0.0850941	0.0869762	0	0.152931	0.402334	0.821522	0.528451
HORVU2Hr1G029220	6.09527	6.26436	6.61904	8.23114	4.43329	5.9082	6.20357	4.59206	3.76464	3.35215	3.58264	3.81206
HORVU2Hr1G029230	0	0	0	0	0	0	0	0	0	0	0	0
HORVU2Hr1G029240	30.6609	33.1324	30.533	42.7852	53.3533	51.2508	46.2695	100.061	49.8172	74.2986	63.1832	70.7676
HORVU2Hr1G029250	0.231103	0.104193	0	0.414627	0	0.0946953	0	0	0.595653	0.537275	0.166221	0.588076
HORVU2Hr1G029260	8.8315	9.34365	11.4116	11.3026	11.5356	12.2555	16.7678	12.5784	15.7821	18.3417	22.0204	15.9238
HORVU2Hr1G029270	3.48535	4.79681	3.18121	3.45569	1.99673	4.05891	16.4411	24.8624	19.4525	4.97543	4.22204	4.80126
HORVU2Hr1G029290	2.99951	4.20723	5.60972	2.84023	3.49815	2.73124	27.7769	22.394	29.3288	7.48988	5.39348	4.24038
HORVU2Hr1G029310	0	0	0	0	0	0	0	0	0	0	0	0
HORVU2Hr1G029330	0.267853	0.917786	0.601131	0.768898	0.874668	1.36095	0.987195	0.492249	0.946798	1.32845	1.81094	1.90846
HORVU2Hr1G029350	114.585	112.476	114.671	468.572	198.195	201.03	419.458	342.359	417.368	393.825	511.835	494.84
HORVU2Hr1G029430	0	0	0	0	0	0	0	0	0	0	0	0
HORVU2Hr1G029440	5.88401	5.52364	6.00238	6.50751	4.13611	5.61464	5.1987	5.1845	3.91754	5.37178	5.50749	7.03221
HORVU2Hr1G029450	0	0	0	0	0	0	0	0	0	0	0	0
HORVU2Hr1G029460	0	0	0	0	0	0	0.216469	0	0.380619	0	0.557625	0
HORVU2Hr1G029480	56.4704	58.33	67.3427	53.7491	68.0224	66.701	18.6541	11.5716	23.6236	52.8012	51.1041	47.0317
HORVU2Hr1G029490	0	0	0	0	0	0	0.361302	1.98173	0.635281	0	0	0.627201
HORVU2Hr1G029500	0	0.482757	1.36539	0.720411	0	0	1.34537	0.614944	0.788527	0	0	0.583873
HORVU2Hr1G029530	0	0	0	0	0	0	0	0	0	0	0	0
HORVU2Hr1G029560	0.797244	1.29397	0.325313	2.4316	0.247941	0.261339	13.2224	16.2997	14.3252	9.63797	8.3719	9.62187
ENSRNA049482505	0	0	0	0	0	0	0	0	0	0	0	0
HORVU2Hr1G029580	0	0	0	0	0	0	0	0	0	0	0	0
HORVU2Hr1G029600	48.421	43.0941	36.3514	78.4115	70.4049	67.338	94.6376	68.8583	99.5636	99.4128	114.883	104.393
HORVU2Hr1G029610	0	0	0	0	0	0	0	0	0	0	0	0
HORVU2Hr1G029620	56.5565	84.4319	71.0671	87.3577	89.1096	82.5678	91.9236	60.2285	72.2647	93.1709	86.2056	80.3318
HORVU2Hr1G029630	0	0	0	0	0	0	0	0	0	0	0	0
HORVU2Hr1G029640	0	0	0	0.411181	0	0	0	0	0	0	0.329678	0
HORVU2Hr1G029650	0	0	0	0	0	0	0	0	0	0	0	0
HORVU2Hr1G029660	70.9283	61.4179	61.8751	75.3677	49.3472	63.662	84.1668	102.967	75.8611	58.8914	63.4652	66.6085
HORVU2Hr1G029670	0	0	0	0	0	0	0	0	0	0	0	0
HORVU2Hr1G029680	0	0	0	0	0	0	0	0	0	0	0	0
HORVU2Hr1G029700	0	0	0	0	0	0	0	0	0	0	0	0
HORVU2Hr1G029710	0	0	0	0	0	0	0	0	0	0	0	0
HORVU2Hr1G029720	106.095	97.6769	104.436	122.525	118.528	100.556	24.0858	8.5416	17.1592	21.5148	17.2942	19.2838
HORVU2Hr1G029760	27.7693	40.4895	35.1588	49.9983	42.2623	45.6757	52.1299	78.2692	56.2726	63.4906	70.2599	62.4299
HORVU2Hr1G029780	29.5506	32.9698	26.2338	41.9441	27.6287	34.4861	54.7532	64.2316	55.2985	40.9446	37.2622	41.4053
HORVU2Hr1G029790	0	0	0	0	0	0	0	0	0	0	0	0
HORVU2Hr1G029830	0	0	0	0	0	0	0	0	0	0.305075	0	0.572437
HORVU2Hr1G029840	1.20571	0.155313	0	1.23611	0.535677	2.11733	4.32833	1.78056	2.28317	3.07003	4.45993	2.88027
HORVU2Hr1G029870	283.163	238.619	244.949	251.417	204.4	292.638	1237.02	782.173	1150.5	614.178	747.187	745.88
HORVU2Hr1G029880	0	0	0	0	0	0	0	0	0	0	0	0
HORVU2Hr1G029890	189.231	207.026	203.909	172.938	248.809	423.151	321.069	149.104	336.726	439.179	458.481	514.16
HORVU2Hr1G029900	124.989	88.2911	91.9958	143.819	104.558	117.7	170.368	229.981	174.376	116.885	116.956	108.765
HORVU2Hr1G029960	1.28065	3.33598	3.91925	6.51001	4.97851	6.88009	8.82013	4.086	7.12554	10.3654	10.4393	12.1042
HORVU2Hr1G029990	169.655	224.02	203.368	200.061	252.266	231.448	278.314	293.455	307.335	340.192	367.703	387.792
HORVU2Hr1G030030	3.86529	2.78826	1.31435	1.38696	1.2021	1.05588	1.72677	3.25575	2.65667	4.39322	3.33613	7.68129
HORVU2Hr1G030040	1.13088	1.06405	1.00316	1.63198	1.0704	0.604413	0.988451	1.58131	0.869002	1.40981	0.6012	0.857949
HORVU2Hr1G030050	5.58052	10.0639	7.0065	6.16131	5.00633	4.92506	5.39357	16.271	8.85133	10.9778	7.41007	3.74518
HORVU2Hr1G030090	0.223258	0.301967	0	0	0.086791	0.640366	0.187008	0	0	0	0	0
HORVU2Hr1G030130	12.3313	12.4714	9.85951	3.58765	7.25542	7.9206	24.1478	6.69906	20.8615	6.19852	6.11262	4.24038
HORVU2Hr1G030140	0	0	0.350241	0	0	0	0	0	0.505669	0	0	0
HORVU2Hr1G030150	16.7989	16.6153	15.277	18.2237	15.5416	14.7273	11.1261	5.68385	12.179	7.61916	6.74377	6.58014
HORVU2Hr1G030170	0	0	0	0	0	0	0	0	0	0	0	0
HORVU2Hr1G030180	0.556586	0.501872	0	0	0.432742	0	1.86486	0	1.6395	0	0	0
HORVU2Hr1G030190	0.257316	0.464042	0.262492	0	0	0	0	0	0.18949	0.0997025	0.277612	0
HORVU2Hr1G030200	318.893	279.621	323.387	361.525	375.811	352.391	416.448	533.558	435.926	534.138	466.855	456.852
HORVU2Hr1G030220	1.09214	0.787826	1.78258	0.391887	0.509481	0.537011	1.4637	0.250887	0.160853	0.338539	0.942627	0.317613
HORVU2Hr1G030230	9.87323	8.70913	7.66336	8.66435	11.3477	9.67423	16.3605	14.7918	11.3803	12.6411	11.7326	13.1081
HORVU2Hr1G030240	1.93857	0.699201	0	0.521704	0.60289	1.11207	0.974284	0.222664	0.856547	0.300456	0.278863	1.55036
HORVU2Hr1G030250	1.18376	0.213478	0	0.21238	0	0.388038	0.19831	0.271932	0.523037	0.183468	0	0
HORVU2Hr1G030260	0	0.262342	0	0	0	0	0	0	0	0	0	0
HORVU2Hr1G030280	1.30092	0.966028	1.01483	1.37294	0.297487	0.564412	0	0.087896	0.507181	0	0.110081	0.445093
HORVU2Hr1G030290	0	0	0	0	0	0	0	0	0	0	0	0
HORVU2Hr1G030300	0	0	0	0	0	0	0	0	0	0	0	0
HORVU2Hr1G030320	0	0	0	0	0	0	0	0	0	0	0	0
HORVU2Hr1G030330	0	0	0	0	0	0	0	0	0	0	0	0
HORVU2Hr1G030340	0	0	0	0	0	0	0	0	0	0	0	0
ENSRNA049483616	0	0	0	0	0	0	0	0	0	0	0	0
HORVU2Hr1G030350	0	0	0	0	0	0	0	0	0	0	0	0
HORVU2Hr1G030360	0	1.1839	0	0	0	0	0	0	0	0	0	0
HORVU2Hr1G030380	0	0	0	0	0	0	0	0	0	0	0	0
ENSRNA049437994	0	0	0	0	0	0	0	0	0	0	0	0
HORVU2Hr1G030400	0	0	0	0	0	0	0	0	0	0	0	0
ENSRNA049438004	0	0	0	0	0	0	0	0	0	0	0	0
HORVU2Hr1G030410	0	0	0	0	0	0	0	0	0	0	0	0
HORVU2Hr1G030420	0	0	0	0	0	0	0	0	0	0	0	0
ENSRNA049438012	0	0	0	0	0	0	0	0	0	0	3.18282	0
ENSRNA049439748	0	0	0	0	0	0	0	0	0	0	0	0
HORVU2Hr1G030450	0	0	0	0	0	0	0	0	0	0	0	0
HORVU2Hr1G030460	0	0	0	0	0	0	0	0	0	0	0	0
HORVU2Hr1G030480	0	0	0	0	0	0	0	0	0	0	1.36047	0.343802
HORVU2Hr1G030520	4.97513	5.21636	3.89494	4.15163	6.0271	4.36161	4.65191	1.19604	1.61886	2.06221	3.57836	2.43946
HORVU2Hr1G030550	2.2805	2.54016	3.2843	3.85082	3.02466	1.31921	7.64089	1.54081	3.65513	5.7176	4.82426	5.46172
HORVU2Hr1G030570	0	0	0	0	0	0	0	0	0	0	0	0
HORVU2Hr1G030580	0	0	1.3345	0	0	0	0	0	0	0	0	0
HORVU2Hr1G030600	0	0	0	0	0	0	0	0	0	0	0	0
HORVU2Hr1G030610	49.2572	66.6227	56.6258	28.5514	23.2729	27.3251	79.0277	49.6135	69.1986	35.6757	20.1668	18.8702
HORVU2Hr1G030630	19.659	22.3595	15.8385	29.2586	26.1404	24.0745	19.461	5.13188	14.7238	16.1867	16.2285	15.1862
HORVU2Hr1G030640	169.69	155.705	170.053	227.327	102.873	123.747	245.453	343.445	208.085	222.449	186.837	192.938
HORVU2Hr1G030650	0	0	0	0	0	0	0	0	0	0	0	0
HORVU2Hr1G030660	1.88356	3.90632	3.45861	0.168967	0.878673	1.54359	14.8307	11.4663	14.2868	12.553	17.0698	12.1879
HORVU2Hr1G030670	22.9271	17.72	22.9707	11.2017	10.3453	10.5688	24.52	3.05663	17.1852	15.5463	23.4104	24.2593
HORVU2Hr1G030680	2.29007	1.28027	1.77546	1.02716	0.961477	0.938362	2.4937	1.20997	1.61897	1.38424	1.28476	1.53178
HORVU2Hr1G030690	2.39472	3.4549	1.66117	5.06977	0.893701	0.784994	4.57343	4.62095	3.52698	4.6023	4.89161	4.38747
ENSRNA049439734	0	0	0	0	0	0	0	0	0	0	0	0
ENSRNA049439725	0	0	0	0	0	0	0	0	0	0	0	0
HORVU2Hr1G030750	0	0	0	0	0.910738	0	0	0	0	0.907749	0	0
HORVU2Hr1G030770	0	0	0	0	0	0	0	0	0	0	0	0
HORVU2Hr1G030800	0	0	0	0	0	0	0	0	0	0	0	0.209656
HORVU2Hr1G030810	12.1427	11.5035	9.56465	7.30781	11.2335	9.4472	5.53619	4.41365	3.62208	7.86145	6.19094	6.81677
HORVU2Hr1G030820	23.9479	21.734	26.8092	18.2743	21.4002	21.4096	47.2832	31.7933	53.479	58.6875	47.8707	54.4946
HORVU2Hr1G030840	0	0	0	0	0	0	151.645	78.3702	116.571	366.602	323.897	352.54
HORVU2Hr1G030860	8.64755	10.3966	10.1447	9.17957	5.37874	8.7403	14.1248	8.60823	19.1044	7.81825	13.5798	13.4126
HORVU2Hr1G030870	0.981761	1.0623	0.801209	0.96877	0.152663	0.40228	0.657884	1.57871	1.08447	0.91297	0.776744	1.6417
HORVU2Hr1G030880	388.57	393.719	419.889	366.059	394.949	595.841	483.95	229.771	492.681	550.049	583.176	594.327
HORVU2Hr1G030930	4.2095	4.28546	3.32453	4.34463	6.15861	3.89484	3.79141	4.78304	3.93322	6.91008	6.25069	6.6475
HORVU2Hr1G030940	0	0	0	0	0	0	0	0	0	0	0	0
HORVU2Hr1G030950	1.8491	2.30861	0.7255	0.510387	0.442359	0.116565	0.476574	0.163375	0.837966	0.551133	1.12535	0.31024
HORVU2Hr1G031010	0	0	0	0	0	0	0	0	0	0	0	0
HORVU2Hr1G031030	1.00512	1.39433	1.10421	1.10973	0.961815	1.3306	1.16574	0.0888061	1.0818	1.4979	2.50246	2.07987
HORVU2Hr1G031050	24.3084	25.291	23.7703	13.9353	5.59161	19.6852	44.217	1.81732	40.8862	9.80893	39.5196	36.4968
HORVU2Hr1G031090	0	0	0.296074	1.04144	0.451313	0	0.243111	1.00009	1.06866	0	0.417504	1.05507
HORVU2Hr1G031100	0	0	0	0	0	0	0	0	0	0	0	0
HORVU2Hr1G031110	0	0	0	0	0	0	0	0	0	0	0	0
HORVU2Hr1G031120	0	0	0	0	0	0	0	0	0	0	0	0
HORVU2Hr1G031130	0.295094	0.354781	0.301031	0.0882392	0.458868	0.241832	0	0.564908	0.21731	0.152454	0.141498	0
HORVU2Hr1G031180	1.33336	1.5682	1.59673	3.74432	1.57755	1.18771	4.03042	3.12957	2.21994	2.74042	3.87776	3.20326
HORVU2Hr1G031190	0	1.53542	0	0	0	0	0	0	0	0	0	0.309503
HORVU2Hr1G031200	1.23378	1.5363	2.81686	2.21354	1.00493	1.34812	1.08266	0.674816	1.21142	1.59351	1.14093	1.7513
HORVU2Hr1G031210	0	0	0	0	0	0	0	0	0	0	0	0
HORVU2Hr1G031220	0	0	0	0	0	0	0	0	0	0	0	0
HORVU2Hr1G031230	2.70481	3.51204	3.42143	4.27042	3.36476	4.34455	2.26563	8.07752	4.78043	3.68908	3.03487	5.19159
HORVU2Hr1G031250	0	0	0	0	0	0	0	0	0	0	0	0
HORVU2Hr1G031260	92.7036	105.389	92.0441	89.1374	44.1043	72.0712	99.3365	72.3709	95.3225	55.7608	72.0166	77.2256
HORVU2Hr1G031310	135.643	138.839	138.984	325.498	177.898	187.593	303.682	162.128	319.068	268.921	259.394	265.555
HORVU2Hr1G031380	0	0	0	0	0	0	0	0	0	0	0	0
HORVU2Hr1G031390	0	0	0	0	0.0653119	0.0688411	0	0.192972	0	0.130195	0.0604192	0.0610738
HORVU2Hr1G031400	3.66558	4.72177	0.534188	18.3202	25.8533	36.9059	7.89533	5.41321	6.74841	15.6234	20.5268	16.5613
HORVU2Hr1G031410	1.07519	0.121187	0.548409	1.20564	0.522471	0.440562	9.11871	5.55732	3.9589	2.49963	1.64332	2.54055
HORVU2Hr1G031440	0	0	0	0	0	0	0	0	0.170847	0.179787	1.16806	0.168674
HORVU2Hr1G031450	416.3	442.022	424.494	653.214	592.345	581.852	467.946	500.448	489.728	630.453	616.228	606.746
HORVU2Hr1G031460	0	0	0	0	0	0	0	0	0	0	0	0
HORVU2Hr1G031470	5.29917	4.90077	3.04941	14.8705	6.23293	6.34703	20.4866	24.3465	14.6088	21.0592	22.2822	21.4369
HORVU2Hr1G031480	0	0	0	0	0	0	0	0	0	0	0	0
HORVU2Hr1G031490	0	0	0	0	0	0	0	0	0	0	0	0
HORVU2Hr1G031500	0	0	0	0	0	0	0	0	0	0	0	0
HORVU2Hr1G031530	0	0	0	0	0	0	0	0	0	0	0	0
HORVU2Hr1G031540	0	0	0	0	0	0	0	0	0	0	0	0
HORVU2Hr1G031550	0	0	0	0	1.14216	0	1.2305	0	0	0	0	0
HORVU2Hr1G031560	0	0	0	0	0	0	0	0	0	0	0	0
HORVU2Hr1G031610	0	0	0	0	0	0	0	0	0	0	0	0
HORVU2Hr1G031620	0.624734	0.563321	2.07123	1.54117	0.485727	0.639967	2.09319	3.40845	3.91051	4.11513	2.69604	1.36262
HORVU2Hr1G031640	0	0	0.474564	0	0	0	0.389672	0	0	0	0.334599	0.169112
HORVU2Hr1G031670	10.9402	13.99	12.5807	17.8437	18.7131	14.1819	32.1569	28.7874	42.4796	30.0585	28.7567	30.9483
HORVU2Hr1G031680	0	0	0	0	0	0	0	0	0	0	0	0
HORVU2Hr1G031690	5.74943	6.72332	6.41494	4.67407	3.28277	4.85894	6.54663	12.2789	7.87247	6.54398	7.81825	6.662
HORVU2Hr1G031710	0	0	0	0.374323	0	0	0	0	0	0	0	0.910135
HORVU2Hr1G031720	0.739054	1.33281	0.753921	0.662976	0	0	0.619055	0	0	0.572724	0	0
HORVU2Hr1G031730	0	0	0	0	0	0	1.79786	0	0	0.554434	0.514588	0
HORVU2Hr1G031740	2.00505	2.50331	3.30408	2.6288	1.67883	1.26396	3.35899	0.531461	5.67899	3.22712	0.554666	1.56989
HORVU2Hr1G031760	0	0	0	0	0	0	0	0	0	0	0	0
HORVU2Hr1G031780	0	0	0	0	0	0	0	0	0	0	0	0
HORVU2Hr1G031800	0	0	0	0	0	0	0	0	0	0	0	0
HORVU2Hr1G031830	1.89903	3.99548	3.87446	3.69101	5.53681	5.18755	4.50694	5.08951	4.66153	6.37709	6.14643	6.7883
HORVU2Hr1G031870	1.12153	0.943863	1.14409	1.14023	0.639455	0.857828	1.37783	0.858792	1.26639	1.91207	1.1831	1.0872
HORVU2Hr1G031880	3.40229	3.74456	3.41969	3.32136	4.5514	2.8292	6.53793	1.43671	5.48994	5.46702	4.64228	4.0378
HORVU2Hr1G031890	0	0	0	0	0	0	0	0	0	0	0	0
HORVU2Hr1G031910	89.9124	86.7402	82.3518	87.812	98.4703	103.791	173.707	286.222	164.641	129.989	141.16	121.954
HORVU2Hr1G031940	18.3447	19.4604	20.1203	21.0275	27.1275	36.2084	38.0638	19.4181	34.3028	29.2684	30.9163	32.5153
ENSRNA049484185	0	0	0	0	0	0	0	0	0	0	0	0
ENSRNA049484194	0	0	0	0	0	0	0	0	0	0	0	0
ENSRNA049484177	0	0	0	0	0	0	0	0	0	0	0	0
ENSRNA049484172	0	0	0	0	0	0	0	0	0	0	0	0
ENSRNA049484164	0	0	0	0	0	0	0	0	0	0	0	0
HORVU2Hr1G031980	0	0	0	0	1.04377	0	0	0	0.494306	0.520171	1.44836	0.488018
HORVU2Hr1G031990	66.0444	63.5222	59.8191	85.8168	56.4841	63.3085	33.5278	24.8264	24.9074	22.9537	24.183	23.1355
HORVU2Hr1G032000	0	0	0	0	0	0	0	0	0	0	0	0
HORVU2Hr1G032010	0.559845	0.378609	0.285554	0.376662	0.108819	0.114699	0.117236	0	0.515344	0.108462	0	0
HORVU2Hr1G032050	0	0	0	0	0	0	0	0	0	0	0	0
HORVU2Hr1G032060	29.6319	34.5856	35.1382	28.3358	20.2319	22.3113	33.6402	27.47	36.6641	31.7053	30.725	36.9633
HORVU2Hr1G032100	0.474756	2.14043	1.45292	92.843	45.7709	39.6847	0	0	0	1.47164	0.682937	0
HORVU2Hr1G032130	1.2618	2.07235	1.51704	3.0319	1.15623	0.997123	1.47214	0.517607	1.32743	0.803211	0.875136	0.851854
HORVU2Hr1G032140	0	0	0	0	0	0	0	0	0	0	0	0
HORVU2Hr1G032170	10.5165	10.9823	12.1252	12.3738	11.4471	9.90106	5.40829	2.58439	4.86279	4.62447	5.62901	4.01856
HORVU2Hr1G032180	0	0	0	0	0.497653	0	0	0	0	0	0	0
HORVU2Hr1G032190	0.181122	0.489953	0.277149	0.162478	0	0.0742155	0	0.312055	0	0	0	0
HORVU2Hr1G032220	0	0	0	0.108666	0.0941825	0.0992717	0.710271	0.278273	0.624439	0.750987	0.609888	0.880709
HORVU2Hr1G032230	3.14146	0.849795	3.52513	2.67718	2.68672	2.70317	0.657848	0	1.04103	0	0.677849	0.570994
HORVU2Hr1G032240	1.25329	0	0	0	0	0	0	0	0	0	0	0
HORVU2Hr1G032250	6.89932	7.67917	4.61876	8.99355	4.86129	4.24053	7.85595	4.08609	6.58906	5.68073	6.43552	5.0161
HORVU2Hr1G032280	73.0532	57.6664	63.9504	82.7668	73.897	74.3684	265.941	252.307	270.847	295.597	290.716	266.85
HORVU2Hr1G032290	1.78837	1.84294	3.90932	0.687549	0	1.04685	1.07	0.293446	0	0.197984	0.183755	0.742985
HORVU2Hr1G032320	31.0762	25.5263	28.0101	30.3595	30.7812	37.6775	21.2166	23.2256	21.0039	28.8658	32.1495	24.6055
HORVU2Hr1G032330	0.121753	0.109784	0	0.98298	0.189325	0.698442	3.05953	28.3886	2.86912	1.79268	1.31356	1.77039
HORVU2Hr1G032340	0	0	0	0	0	0	0	0	0	0	0	0
HORVU2Hr1G032360	15.0782	13.9402	18.6915	19.005	36.06	25.8083	258.515	409.732	264.1	265.643	235.569	217.307
HORVU2Hr1G032370	0	0	0	0	0	0	0.850544	0	0	0	0	0
HORVU2Hr1G032390	0	0	0	0	0	0	0	0	0	0	0	0
HORVU2Hr1G032400	36.1286	38.3486	37.0005	44.914	32.9557	42.8961	1.54887	4.90125	1.36169	1.43295	1.22766	1.13755
HORVU2Hr1G032410	0	0	0	0	0	0	0	0	0	0	0	0
HORVU2Hr1G032420	0	0	0	0	0	0	0	0	0	0	0	0
HORVU2Hr1G032470	0	0	0	0	0	0	0	0	0	0	0	0
HORVU2Hr1G032490	0	0	0	0	0	0	0	0	0	0	0	0
HORVU2Hr1G032510	0	0	0	0	0	0	0	0	0	0.613181	0	0
HORVU2Hr1G032520	0	0	0	0	0	0	0	0	0	0	0	0
HORVU2Hr1G032540	6.40625	6.19408	7.55869	6.85461	3.90064	5.18671	5.56004	6.20572	5.51336	7.35699	5.32938	7.4634
ENSRNA049438045	0	0	0	0	0	0	0	0	0	0	0	0
HORVU2Hr1G032570	19.9931	23.525	24.9682	25.4146	15.2657	18.0743	23.731	48.6055	25.7489	15.9104	19.5388	17.078
HORVU2Hr1G032590	6.43416	6.85651	8.35366	8.50033	3.00151	5.17697	5.87941	2.1499	3.96284	5.80201	5.55332	5.9537
HORVU2Hr1G032600	0	0	0	0	0	0	0	0	0	0	0	0
HORVU2Hr1G032610	0	0	0	0	0	0	0	0	0	0	0	0
HORVU2Hr1G032660	0	0	0	0	0	0	0	0	0	0	0	0
HORVU2Hr1G032670	0.22167	0	0.678389	0	0.344695	0.363321	3.34221	2.80071	3.10156	0.687127	1.7538	1.61164
HORVU2Hr1G032680	4.33557	4.09121	3.80566	1.89941	2.27339	1.56994	7.43215	3.4743	8.31602	3.12541	3.626	2.5657
HORVU2Hr1G032690	32.3627	22.6966	29.012	29.6178	21.3494	21.6994	42.9895	31.5396	37.9148	27.2325	29.7426	30.0649
HORVU2Hr1G032710	15.0422	16.6557	16.7759	7.9005	2.24209	3.70455	6.00614	0.179041	6.88739	2.95951	6.95113	6.51646
HORVU2Hr1G032720	0	0	0	0	0	0	0	0	0	0	0	0
HORVU2Hr1G032730	0.502722	0.453304	0.256418	2.14212	0.195432	0.617977	0.421097	0.721783	0.555314	1.07135	0.361583	0.274125
HORVU2Hr1G032740	2.82084	4.91167	4.7629	2.09418	3.47885	4.22483	3.5035	4.58071	3.50991	7.01024	5.38704	5.44541
HORVU2Hr1G032760	0	0	0	0	0	0	0	0	0	0	0	0
HORVU2Hr1G032780	2.52423	1.4567	1.54501	13.4052	8.87085	10.7569	20.4672	10.7855	23.4961	41.7048	37.8361	31.5659
HORVU2Hr1G032830	3642.86	3660.24	3390.41	3000.93	4068.74	3445.37	5624.88	9436.48	6048.65	6848.07	6818.72	7034.14
HORVU2Hr1G032840	0	0	0	0	0	0	0	0	0	0	0	0
HORVU2Hr1G032880	2.47414	2.92809	2.99715	1.66459	1.44272	2.28102	2.461	0	2.1636	0.718994	1.6683	1.68638
HORVU2Hr1G032890	0	0	0	1.4109	0.611421	0.128892	17.7853	28.9043	22.0063	31.202	21.946	21.269
HORVU2Hr1G032910	16.0698	25.6246	21.915	28.0725	48.793	36.7354	32.3054	36.3326	35.751	57.4157	58.3993	51.776
HORVU2Hr1G032920	10.4059	9.76337	10.7587	7.44255	4.1546	6.56864	12.4855	4.36094	11.9087	9.91651	10.8221	13.0863
HORVU2Hr1G032970	30.8817	24.4432	24.8302	17.7162	14.0345	14.3806	17.7543	22.3227	17.8783	11.5515	8.27846	9.32844
HORVU2Hr1G032980	0	0	0	0	0	0	0	0	0	0	0	0
HORVU2Hr1G032990	0.730448	0.564551	0.425795	0.280824	0.243394	0.256546	0.52444	1.0787	1.07582	0.80865	0.22516	0.834533
HORVU2Hr1G033000	0.76033	0.979411	0.831027	0.779499	0.422251	0.311548	1.0463	0.0623795	0.919858	0.378779	0.390619	0.394851
HORVU2Hr1G033040	88.8126	90.6318	87.0729	71.5601	72.3591	80.4094	134.307	76.3548	154.694	122.607	131.582	120.248
HORVU2Hr1G033060	6.18282	5.72175	6.3072	7.29786	5.69263	6.13358	26.7124	13.2687	23.6042	20.6784	23.2882	24.3686
HORVU2Hr1G033070	0	0	0	0.489785	0	0	0.114334	0	0	0.211555	0.196351	0
HORVU2Hr1G033080	0	0	0	0	0	0	0	0	0	0	0	0
HORVU2Hr1G033090	122.86	118.311	136.891	108.608	102.942	95.797	263.274	322.651	284.602	183.024	209.335	184.719
HORVU2Hr1G033100	43.3997	48.055	57.1188	109.736	55.2476	62.6558	57.6374	46.4911	77.9955	91.3125	99.4682	102.998
ENSRNA049438076	0	0	0	0	0	0	0	0	0	0	0	0
ENSRNA049439662	0	0	0	0	0	0	0	0	0	0	0	0
HORVU2Hr1G033130	116.389	121.674	112.015	106.287	136.086	123.334	176.436	29.5548	151.149	176.679	204.439	253.206
HORVU2Hr1G033150	0	0	0	0	0	0	0	0	0	0	0	0
HORVU2Hr1G033160	0	0	0	0	0	0	0	0	0	0	0	0
HORVU2Hr1G033170	0	0	0	0	0	0	0	0	0	0	0	0
HORVU2Hr1G033180	0	0	0	0	0	0	0	0	0	0	0	0
HORVU2Hr1G033200	0	0	0	0	0	0	0	0	0	0	0	0
HORVU2Hr1G033240	2.90411	3.39864	3.02556	2.66059	4.08349	6.12707	4.81339	1.34846	1.8201	3.54337	5.86636	4.08805
HORVU2Hr1G033250	0	0	0	0	0	0	0	0	0	0	0.15201	0
HORVU2Hr1G033280	0	0	0	0	0	0	0	0	0	0	0	0
HORVU2Hr1G033290	0	0	0	0	0	0	0	0	0	0	0	0
HORVU2Hr1G033300	0	0	0	0	0	0	0	0	0	0	0	0
HORVU2Hr1G033320	0	0	0	0.354253	0	0	0	0	0.096937	0.102009	0.189356	0
HORVU2Hr1G033340	0.249959	0	0.254987	0.336343	0.0971708	0.409686	0.732808	0	0.276108	0.581111	0.0898914	0.181731
HORVU2Hr1G033370	6.91209	2.22593	4.53287	0.885795	2.30319	2.42764	23.1592	2.26835	25.087	6.50428	8.5226	5.38434
HORVU2Hr1G033380	15.5632	6.57813	12.8995	13.0886	10.9659	8.7685	140.14	43.5726	185.882	180.532	199.041	185.639
HORVU2Hr1G033420	0.17931	0.970102	1.37188	0.321704	0.418238	0.661257	0.826078	0.205955	0.46216	0.625298	0.128969	0.325915
HORVU2Hr1G033450	72.6367	58.7172	57.1073	61.2167	49.6401	65.9718	315.646	287.224	342.747	304.392	400.73	412.136
HORVU2Hr1G033470	16.453	16.7431	22.1789	28.2537	30.427	31.4933	6.59548	5.26442	4.50029	12.7502	14.5387	12.5602
HORVU2Hr1G033490	0	0	0	0	0	0	0	0	0	0	0	0
HORVU2Hr1G033500	0	0	0	0	0	0	0	0	0	0	0	0
HORVU2Hr1G033510	0	0	0	0	0	0	0	0	0	0	0	0
HORVU2Hr1G033520	0.495084	0.892833	0.757566	1.33236	0.769851	0.202863	26.5407	25.0207	28.2553	26.4727	27.4189	17.4574
HORVU2Hr1G033540	0.107672	0	0	0.0965886	0.167429	0.176476	0	0	0	0	0	0.0782823
HORVU2Hr1G033610	6.17495	4.63995	5.39929	3.56098	1.82895	1.92778	250.119	147.592	207.335	73.9432	77.3003	81.6652
HORVU2Hr1G033620	0	0	0	0	0	0	1.10688	0	0	0	0	0
HORVU2Hr1G033660	0	0.203787	0	0	0	0	0	0	0	0	0.162553	0.164314
HORVU2Hr1G033670	0	0	0	0	0	0	0	0	0	0	0	0
ENSRNA049483528	0	0	0	0	0	0	0	0	0	0	0	0
HORVU2Hr1G033690	0	0	0	0	0	0	0	0	0	0	0	0
HORVU2Hr1G033700	0	0	0	0	0	0	0	0	0	0	0	0
HORVU2Hr1G033730	0.340206	0.306763	0.27764	0.732445	0.31741	0.557602	0.683922	0.078152	0.250531	0.369096	0.146816	0.593626
HORVU2Hr1G033800	0	0	0	0	0	0	0	0	0	0	0	0
HORVU2Hr1G033820	6.49686	10.3774	8.52115	7.82628	15.1538	19.3193	16.1705	24.5189	15.8567	29.2012	28.7047	23.8874
HORVU2Hr1G033850	8.70003	8.29307	7.35361	12.2641	9.08338	7.74085	78.0795	91.0776	94.8203	86.6831	97.9744	116.024
HORVU2Hr1G033860	0.959254	2.88319	1.9571	5.16305	1.74023	3.14446	41.7821	11.7525	34.3783	32.9559	43.4664	51.8414
HORVU2Hr1G033880	3.50015	4.2081	3.57056	9.8847	3.72925	2.12474	120.097	196.993	132.6	113.72	139.021	130.065
HORVU2Hr1G033910	0	0	0	0	0	0	0	1.28837	0	0	0	0
HORVU2Hr1G033940	0.316504	0.428087	0.484307	0.425885	0.861281	0.389066	1.06046	0.181768	0.233077	0.858454	0.455291	1.26562
HORVU2Hr1G033950	0.159024	0	1.13556	1.28389	0.123641	0.260643	0	0	0.468428	0.739409	0.228756	0.115618
HORVU2Hr1G033960	5.8809	5.17023	7.19905	5.53931	8.6875	8.43402	12.9308	8.10576	11.3682	6.94998	8.88266	8.23066
HORVU2Hr1G033970	9.80964	10.6706	11.1189	11.7331	18.1594	18.5026	18.651	6.79617	12.0398	18.9444	20.2708	23.3206
HORVU2Hr1G033980	0	0	0	0	0	0	0	0	0	0	0	0
HORVU2Hr1G034000	0	0	0	0	0	0	0	0	0	0	0	0
HORVU2Hr1G034010	23.6194	22.7366	26.3738	11.1667	30.7721	25.3724	9.89221	12.4648	11.9875	30.6711	22.0388	17.8685
HORVU2Hr1G034040	21.5969	26.8709	28.1796	34.6925	22.3886	24.01	41.6496	22.4986	49.5617	47.744	50.0926	34.5684
HORVU2Hr1G034090	0	0	0	0	0	0	0.162909	0	0	0	0	0
HORVU2Hr1G034100	1.0829	3.41758	3.49818	2.75239	2.38553	2.81025	3.02358	2.28034	2.12656	3.77635	5.19252	2.49317
HORVU2Hr1G034110	0	0.243378	0	0.726378	0.209854	1.10597	1.5826	1.55009	1.39135	0.41833	1.1648	1.17742
HORVU2Hr1G034120	0	0	0	0	0	0	0	0	0	0	0	0
HORVU2Hr1G034130	3.10243	1.69845	2.71272	1.93821	2.71363	2.04305	1.94902	1.14539	3.1006	1.88902	2.86897	2.65838
HORVU2Hr1G034200	1.29271	1.81321	1.68503	2.12601	1.84264	2.05992	1.44376	1.40232	1.95682	1.89225	2.78935	1.40979
HORVU2Hr1G034210	0	0	0	0	0	0	0	0	0	0	0	0
HORVU2Hr1G034230	0	0	0	0	0	0	0	0	0	0	0	0
HORVU2Hr1G034270	62.0379	64.3747	67.304	14.7963	19.5233	17.5521	31.3439	55.4218	38.0711	37.7738	36.1215	35.9759
HORVU2Hr1G034280	30.3046	44.3673	34.5707	0.876937	8.10723	10.6816	2.45652	2.99422	2.63959	7.32306	4.9218	5.92277
HORVU2Hr1G034290	0	0	0	0	0	0	0	0	0	0	0	0
HORVU2Hr1G034310	0	0	0	0	0	0	0	0	0	0	0	0
HORVU2Hr1G034320	0	0	0	0	0	0	0	0	0	0	0	0
HORVU2Hr1G034330	2.69439	3.36999	2.65993	2.72891	2.16245	3.63264	3.05775	3.4941	2.68824	2.35742	2.12548	2.08532
HORVU2Hr1G034350	3.20896	3.90624	4.25557	7.77231	5.98788	9.07269	8.73578	5.71301	4.84437	4.84918	5.0777	4.4328
HORVU2Hr1G034370	1.22097	0.786388	0.266899	1.95586	1.35614	1.50089	11.7613	14.7252	9.63355	9.39421	5.95908	4.24825
HORVU2Hr1G034380	0.835527	1.80814	1.5342	1.49904	0.259847	0.821664	4.19919	1.15162	3.07645	1.68346	0.961524	1.82239
HORVU2Hr1G034390	0	0	0	0	0	0	0.735887	0	0	0	0	0
HORVU2Hr1G034400	183.974	177.234	198.513	533.231	173.037	175.514	401.415	273.935	411.793	401.923	334.226	354.923
HORVU2Hr1G034420	21.8988	24.2713	26.6831	34.9237	30.1506	31.2813	20.5087	34.236	21.502	24.9841	32.814	29.5209
HORVU2Hr1G034440	6.5581	5.17424	6.06284	6.89416	3.42581	2.6872	32.8738	20.4793	23.0153	13.9759	12.1608	10.5045
HORVU2Hr1G034470	4.72133	5.67628	5.64671	3.35905	2.99572	2.40155	5.00024	3.92694	4.95548	3.95314	4.52775	3.15642
HORVU2Hr1G034480	0	0	0	0	0	0	0	0	0	0	0	0
HORVU2Hr1G034530	0	0	0	0	0	0	0	0	0	0	0	0
HORVU2Hr1G034540	21.3358	33.7547	26.118	52.1986	34.6849	55.9514	0.487406	0.668352	0.28567	0.751545	2.37162	2.11527
HORVU2Hr1G034550	0	0	0	0	0	0	0	0	0	0	0	0
HORVU2Hr1G034560	0	0	0	0	0	0	0	0	0	0	0	0
HORVU2Hr1G034570	1.2511	1.50416	1.27627	1.49642	0.972726	0.683525	3.14389	4.31105	1.84265	1.4543	1.79971	1.81921
HORVU2Hr1G034580	17.1648	18.4111	21.7446	29.588	31.6629	25.651	21.8016	20.7463	24.3718	33.9063	32.2765	32.3815
HORVU2Hr1G034610	0.43056	0.194117	1.31766	0	0	0.352847	2.52456	2.22543	1.42681	0.834148	0.30968	0.313035
HORVU2Hr1G034620	4.67242	8.42621	6.80916	8.98166	4.15175	3.28207	2.23644	0	2.45772	2.06906	2.40045	1.45588
HORVU2Hr1G034630	1.4064	1.44108	1.10863	1.08959	2.43546	2.46228	1.28514	0.587416	0.564921	1.7339	1.19547	1.76616
HORVU2Hr1G034650	0	0	0	0	0	0	0	0	0	0	0	0
HORVU2Hr1G034660	0.121136	0.0728186	0.123573	0.253555	0.0627883	0.0330906	0.304402	0	0	0	0.0871269	0
HORVU2Hr1G034670	0	0.136662	0.15461	0.271918	0.117838	0	0	5.57064	0.669664	0.587254	1.30812	1.43248
HORVU2Hr1G034680	0	0	0	0	0	0	0	0	0	0	0	0
HORVU2Hr1G034690	48.1626	61.6345	58.9578	52.6766	39.6065	65.4285	57.2554	59.5749	59.2033	68.1867	79.9406	93.0625
HORVU2Hr1G034720	8.99168	10.5033	10.7361	11.3658	6.83209	5.61029	16.2617	11.1494	13.0174	11.2439	15.5067	14.6347
HORVU2Hr1G034740	0.184573	0.166429	0.188286	0.827867	1.00453	0.151259	10.9769	5.93601	13.5921	11.8718	11.9479	9.93025
HORVU2Hr1G034750	0	0	0	0	0	0	0	0	0	0	0	0
HORVU2Hr1G034800	0	0	0	0	0	0	0	0	0	0	0	0
HORVU2Hr1G034820	0	0	0	0	0	0	0	0	0	0	0	0
HORVU2Hr1G034830	0	0	0	0	0	0	0	0	0	0	0	0
HORVU2Hr1G034840	18.6304	13.2992	14.0559	10.6195	28.6683	36.4199	12.3543	18.724	10.8613	24.0625	26.6602	20.3176
HORVU2Hr1G034860	12.8607	11.5965	8.04095	9.30392	26.4494	29.9185	1.73751	4.7651	4.88814	10.6093	15.5163	5.73083
HORVU2Hr1G034970	8.03362	6.39167	10.1235	3.60332	2.2045	1.93635	8.51048	4.07091	4.87202	1.64795	3.56887	1.03073
HORVU2Hr1G034990	0	0	0	0	0	0	0	0	0	0	0	0
HORVU2Hr1G035020	371.539	337.771	342.047	453.333	671.256	533.464	490.407	266.029	468.761	1228.49	1432.39	1337.13
HORVU2Hr1G035060	3.27615	4.43115	4.25353	3.47326	5.21016	5.36966	1.49684	0	0.438653	0.80781	0.321323	0.974415
HORVU2Hr1G035070	0	0.103162	0	0	0	0	0	0	0	0	0	0
HORVU2Hr1G035080	0.743654	0	1.26436	0.222368	0.192729	1.21886	3.52981	0	1.82544	1.72887	1.60462	1.80223
HORVU2Hr1G035120	1.64423	0.808688	1.52482	0.804529	1.39459	2.20492	1.12685	1.37349	1.87127	3.12753	2.36522	2.49952
HORVU2Hr1G035160	6.14355	5.72125	5.54796	13.4616	19.1063	20.3863	18.9813	24.7555	18.0967	21.2289	21.2245	15.9627
HORVU2Hr1G035170	6.49477	14.8782	13.0718	20.1555	15.2854	20.5708	5.14616	3.02428	4.13648	3.67278	5.30262	7.01915
HORVU2Hr1G035180	0	0	0	0	0	0	0	0	0	0	0	0
HORVU2Hr1G035190	0	0	0	0	0	0	2.96013	0.289933	3.71774	4.69472	6.35444	9.91021
HORVU2Hr1G035200	0	0	0	0	0	0	0	0	0	0	0	0
ENSRNA049483560	0	0	0	0	0	0	0	0	0	0	0	0
ENSRNA049483561	0	0	0	0	0	0	0	0	0	0	0	0
HORVU2Hr1G035220	25.7714	30.2246	29.7264	48.0502	35.7525	52.7305	1.41091	0	1.11637	1.30532	1.57496	0.857243
HORVU2Hr1G035230	7.04114	6.17968	6.89548	8.67443	2.55474	4.61621	14.8627	5.93079	10.5777	14.4779	15.7332	12.5591
HORVU2Hr1G035290	0	0	0	0	0	0	0	0	0	0	0	0
HORVU2Hr1G035300	0.250658	0	0	0.449711	0.194885	0.308124	0.419919	0	0	0.291368	0.360571	0.0911195
HORVU2Hr1G035310	7.50794	8.36729	8.26137	20.6593	9.1824	9.19465	12.0125	16.4721	11.8033	9.74062	10.8002	10.2425
HORVU2Hr1G035320	0	0	0	0	0	0	0	0	0	0	0	0
HORVU2Hr1G035330	0	0	0	0	0	0	0	0	0	0	0	0
HORVU2Hr1G035340	11.9796	18.1927	5.46709	32.2392	15.6868	12.4008	0	0	0.232154	0.244302	0	0
HORVU2Hr1G035400	43.7475	49.9986	45.9131	49.58	32.0538	38.9496	37.8507	20.6783	43.8827	31.1115	35.091	38.3508
HORVU2Hr1G035410	0	0	0	0	0	0	0	0	0	0	0	0
HORVU2Hr1G035420	0	0	0	0	0	0	0	0	0	0	0	0
HORVU2Hr1G035430	0	0	0	0	0	0	0	0	0	0	0	0
HORVU2Hr1G035440	9.07297	8.28732	10.2171	19.3433	11.2684	11.0082	20.9242	7.57905	12.148	28.0328	23.1367	22.959
HORVU2Hr1G035620	0	0	0	0	0	0	0	0	0.298935	0	0	0
HORVU2Hr1G035630	7.42474	10.3984	9.18561	12.6123	5.15858	5.69624	13.3647	12.3384	12.6803	13.099	12.9529	13.2081
HORVU2Hr1G035640	4.25794	6.98068	7.1077	5.20859	12.3392	10.7855	3.24235	1.77842	3.13559	5.09947	8.63074	7.31711
HORVU2Hr1G035650	27.1991	29.3614	31.3937	38.2599	28.1962	29.1966	62.5727	64.3885	56.4217	35.1296	41.1465	44.656
HORVU2Hr1G035680	0.88811	3.52355	2.35554	2.39007	1.5191	1.74675	24.549	21.8297	26.0297	12.3882	13.7975	13.8178
HORVU2Hr1G035690	0	0	0	0	0	0	0	0	0	0	0	0
HORVU2Hr1G035720	0	0	0	0	0	0	0	0	0	0	0	0
HORVU2Hr1G035730	0	0	0	0	0	0	0	0	0.117211	0	0	0
HORVU2Hr1G035750	0	0	0	0	0	0	0	0	0	0	0	0
HORVU2Hr1G035760	0	0	0	0	0	0	0	0	0	0	0	0
HORVU2Hr1G035770	0	0	0	0	0	0	0	0	0	0.725251	2.01939	0
HORVU2Hr1G035780	24.0312	48.8202	42.8268	43.8941	24.7621	39.1502	43.1689	31.9254	36.4596	32.3094	51.0203	53.0466
HORVU2Hr1G035800	1.16908	1.05416	0.715561	0.419496	0.181791	0.383229	14.8848	6.17692	13.086	19.0254	9.92218	10.7097
HORVU2Hr1G035810	13.8223	11.4955	10.678	14.3256	9.7034	12.5372	84.9805	52.2531	81.5299	38.2702	60.1328	60.1014
ENSRNA050016990	0	0	0	0	0	0	0	0	0	0	0	0
HORVU2Hr1G035830	12.3544	11.4331	9.2864	7.87454	6.4458	9.32524	65.0865	30.4344	58.2985	29.2258	41.1558	45.3837
HORVU2Hr1G035850	0	0	0	0	0	0	0	0	0	0	0	0
HORVU2Hr1G035860	190.464	205.537	197.424	155.576	211.134	210.257	288.255	185.502	302.6	312.361	416.366	416.17
HORVU2Hr1G035870	0	0	0	0	0	0	0	0	0	0.645479	0.59909	0
HORVU2Hr1G035910	0	0	0	0	0	0	0	0	0	0	0	0
HORVU2Hr1G035940	0	0	0	0	0	0	0	0	0	0	0	0
HORVU2Hr1G035970	2.44855	6.50091	5.41192	3.53881	2.85561	3.79026	5.81113	1.09371	3.80662	2.84623	3.4244	6.23071
HORVU2Hr1G036000	885.888	901.961	966.988	1677.69	1230.55	961.596	1318.58	1035.88	1366.84	1307.97	1259.92	1210.92
HORVU2Hr1G036030	39.4847	47.5254	46.7458	52.9678	41.4015	42.3028	43.0868	24.9644	45.2159	50.389	51.4575	47.6695
HORVU2Hr1G036050	34.5041	29.5013	36.9069	25.6433	22.1386	18.4849	53.4075	27.7035	55.2588	22.8447	25.299	27.1156
HORVU2Hr1G036060	4.3056	2.42647	3.29416	1.93119	1.67379	0.882117	1.80325	0	0.396335	0.417074	0	0
HORVU2Hr1G036080	9.70216	10.247	9.02674	23.4912	17.0774	17.264	21.9726	25.8992	21.0704	32.4066	30.6269	29.4565
HORVU2Hr1G036090	0	0	0	0	0	0	0	0	0	0	0	0
HORVU2Hr1G036110	155.601	181.812	192.756	281.604	203.822	224.854	3.53969	1.3868	8.00214	4.67825	3.69073	4.27936
HORVU2Hr1G036120	0.120728	0	0	0	0.0938652	0	7.38217	9.42942	6.9346	8.13947	4.51534	4.12539
HORVU2Hr1G036130	0	0	0	0	0	0	0	0	0	0	0	0
HORVU2Hr1G036140	0	0	0	0	0	0	0	0	0	0	0	0
HORVU2Hr1G036170	0	0	0	0	0	0	0	0	0	0	0	0
HORVU2Hr1G036180	0	0	0	0	0	0	0	0	0	0	0	0
HORVU2Hr1G036200	0	0	0	0	0	0	0.917703	0.83893	0.403402	1.83954	1.83868	2.92065
HORVU2Hr1G036210	5.7936	5.91146	5.44356	5.60752	7.2309	10.4954	33.2041	19.7885	29.9775	12.9965	11.8432	14.0776
HORVU2Hr1G036220	0	0.306066	0	0	0	0	0	0	0	0	0	0
HORVU2Hr1G036240	27.527	27.4804	31.0894	23.8115	18.6504	18.208	30.7983	24.3906	27.8004	30.9312	25.1727	29.877
HORVU2Hr1G036250	0	0	0	0.399433	0.346194	0.364901	4.84863	1.5343	7.2138	2.4154	0	0.971187
HORVU2Hr1G036280	16.2596	22.9317	22.0093	44.7861	67.8279	46.8079	106.337	74.9425	112.599	150.153	131.266	134.355
HORVU2Hr1G036310	0	0	0	0	0	0	0	0	0	0	0	0
[truncated: 41,051 more rows]
