# Supplementary material for: Global transcriptome profiling reveals root- and leaf-specific responses of barley (Hordeum vulgare L.) to H2O2
Source: Front Plant Sci. 2023 Sep 12;14:1223778. doi: 10.3389/fpls.2023.1223778 (PMC10523330; doi:10.3389/fpls.2023.1223778)
Supplement: Supplementary file 4 [file Table_2.xlsx]

## Sheet: Legend
	Supplementary Table S2: List of primers used for qRT-PCR analysis

## Sheet: qRT-PCR primer
Gene ID	Functional annotation	Forward Primer 5´->3´	Reverse Primer 3´->5´
HORVU1Hr1G049100	GST C-terminal domain-containing protein	CCGTCCATAACAAGGTCCCC	GGAGAAGGTGGAGGGGAACA
HORVU5Hr1G080300	CBF1-like protein BCBF1 (CBF4A) (CBF4B) (CRT/DRE Binding Factor 4B-2)	CCTTCACCAACCCCGAGATG	CGATGGACACGCTACTGGAAG
HORVU6Hr1G008640	Catalase, EC 1.11.1.6	CGGCGTCAACACCTACACCTT	GGCGTGGCTGTGGTTCTTG
HORVU2Hr1G124930	Peroxidase, EC 1.11.1.7	TGTCACCAAACTTCCACGCC	TCGTGGAAGAGGATGCGGAT
HORVU7Hr1G113830	WRKY domain-containing protein	GACCGCAATCCTTCGCCAC	TTGTCCTTGGTCACCTTCTGCC
HORVU1Hr1G078860	Protein kinase domain-containing protein	CTTGAGCACCCGTTCCTGG	TGTCATCATCGGGCACCTTC
HORVU5Hr1G080450	AP2/ERF domain-containing protein	ATCAGCAGGCGAAGCAGCA	CGTCTCCCTGAACTTGGTCCG
HORVU7Hr1G072670	NAC domain-containing protein	TCGTCTTCTACCAGGGGAGGG	TTGGGCTGGTTGTTCTGCTCTT
HORVU7Hr1G086890	Xyloglucan endotransglucosylase/hydrolase, EC 2.4.1.207	GGCACCAACACCGCTTTCTAC	AGGATGGCGTAGTTGTGGAAG
Primer for normalization
HORVU1Hr1G002840.6	ACTIN	GGAAATGGCTGACGGTGAGGAC	GGCGACCAACTATGCTAGGGAAAAC
HORVU6Hr1G054520.3	Glyceraldehyde-3-phosphate dehydrogenase (GAPDH)	CTGCCTTGCTCCTCTTGCTAA	CCTTCCACCTCTCCAGTCCTT
