# Supplementary material for: Global transcriptome profiling reveals root- and leaf-specific responses of barley (Hordeum vulgare L.) to H2O2
Source: Front Plant Sci. 2023 Sep 12;14:1223778. doi: 10.3389/fpls.2023.1223778 (PMC10523330; doi:10.3389/fpls.2023.1223778)
Supplement: Supplementary file 5 [file Table_3.xlsx]

## Sheet: Legend
Supplementary Table 3: Differentially expressed genes (DEGs) between H2O2 treated and control samples. DEGs were identified based on adjusted FDR< 0.01 and are listed separately for leaves and roots. Furthermore, DEGs commonly regulated or counter-regulated between leaves and roots are presented separately. DEGs are listed separately for an FC higher then 2 (│Log2FC│≥ 1) and higher then 1.5 (│Log…

## Sheet: DEGs leaves
	Gene ID	Log2FC	FDR
│Log2FC│≥ 1	HORVU2Hr1G116830	5.45647	1.37817e-35
	HORVU5Hr1G065420	4.46234	1.99527e-29
	HORVU2Hr1G032100	4.31386	8.04181e-22
	HORVU7Hr1G093050	3.63544	1.10007e-22
	HORVU1Hr1G082310	3.38994	1.40761e-21
	HORVU3Hr1G016320	3.35295	2.19053e-44
	HORVU3Hr1G056100	3.20787	4.97365e-09
	HORVU5Hr1G080820	3.16675	4.45889e-13
	HORVU3Hr1G083740	3.07335	3.75901e-26
	HORVU3Hr1G020490	3.07319	8.85887e-23
	HORVU6Hr1G003300	3.03379	1.40761e-21
	HORVU6Hr1G078510	3.00916	5.10966e-30
	HORVU5Hr1G093140	2.99649	1.56554e-08
	HORVU5Hr1G097930	2.99405	5.70029e-33
	HORVU6Hr1G082360	2.98701	1.33593e-27
	HORVU5Hr1G080450	2.98285	3.56707e-13
	HORVU2Hr1G066100	2.97179	1.59715e-08
	HORVU6Hr1G062430	2.93744	3.3524e-06
	HORVU7Hr1G010300	2.90859	1.50466e-08
	HORVU5Hr1G067490	2.84423	1.25489e-43
	HORVU4Hr1G062830	2.82383	9.94855e-06
	HORVU5Hr1G124980	2.82191	7.18271e-06
	HORVU5Hr1G072700	2.74441	7.39825e-15
	HORVU4Hr1G089490	2.72929	1.42982e-10
	HORVU2Hr1G094780	2.72714	3.30189e-11
	HORVU5Hr1G074010	2.72364	1.55472e-10
	HORVU2Hr1G078510	2.71239	6.05763e-26
	HORVU7Hr1G093080	2.70616	1.86877e-17
	HORVU2Hr1G031400	2.68381	5.24213e-09
	HORVU5Hr1G068450	2.68163	2.9894e-08
	HORVU5Hr1G082310	2.66693	1.51524e-20
	HORVU5Hr1G053700	2.65596	3.65277e-07
	HORVU2Hr1G005170	2.63442	2.2686e-05
	HORVU3Hr1G071120	2.6169	3.86191e-10
	HORVU5Hr1G098360	2.59246	4.36749e-17
	HORVU7Hr1G018600	2.58129	3.20257e-07
	HORVU3Hr1G065620	2.55392	1.23713e-09
	HORVU2Hr1G067750	2.55305	1.00645e-11
	HORVU6Hr1G077710	2.54197	2.50816e-14
	HORVU2Hr1G061850	2.4958	6.90439e-11
	HORVU2Hr1G106040	2.48884	1.49931e-20
	HORVU0Hr1G016780	2.4877	1.73669e-19
	HORVU3Hr1G072810	2.47138	2.79984e-18
	HORVU3Hr1G061080	2.46924	1.60744e-15
	HORVU4Hr1G060720	2.46786	4.59415e-14
	HORVU1Hr1G082470	2.46466	2.92783e-13
	HORVU4Hr1G087980	2.46247	8.40855e-07
	HORVU1Hr1G044080	2.45861	2.75816e-27
	HORVU3Hr1G007420	2.39567	6.31446e-19
	HORVU6Hr1G054430	2.39344	8.93526e-10
	HORVU4Hr1G009800	2.37098	1.02527e-09
	HORVU7Hr1G114950	2.36287	6.86106e-06
	HORVU6Hr1G025830	2.36045	4.11823e-27
	HORVU3Hr1G079540	2.35703	1.71786e-12
	HORVU2Hr1G032780	2.35553	7.34931e-11
	HORVU4Hr1G005810	2.34755	7.44239e-06
	HORVU7Hr1G085130	2.34694	1.09215e-23
	HORVU5Hr1G062290	2.34643	2.39434e-21
	HORVU1Hr1G036490	2.33364	0.000454469
	HORVU6Hr1G029750	2.33298	2.35825e-14
	HORVU1Hr1G076730	2.31841	2.71172e-08
	HORVU1Hr1G069620	2.30121	7.70657e-06
	HORVU1Hr1G063390	2.28774	4.681e-10
	HORVU7Hr1G036500	2.28618	0.000655992
	HORVU3Hr1G000160	2.27297	5.23253e-05
	HORVU2Hr1G108790	2.2718	0.000221513
	HORVU4Hr1G013210	2.26186	3.21241e-12
	HORVU4Hr1G083170	2.26126	0.00032389
	HORVU2Hr1G066080	2.26082	3.93623e-18
	HORVU0Hr1G002870	2.26028	3.27063e-07
	HORVU3Hr1G020500	2.24881	0.00097913
	HORVU1Hr1G057410	2.24717	1.19207e-21
	HORVU1Hr1G087070	2.21552	2.28861e-18
	HORVU7Hr1G040030	2.2151	1.40821e-25
	HORVU4Hr1G025180	2.20137	0.000104712
	HORVU6Hr1G090200	2.19955	1.41629e-06
	HORVU5Hr1G081820	2.19642	0.00111433
	HORVU1Hr1G056820	2.19569	0.000994608
	HORVU2Hr1G092710	2.18853	1.24003e-08
	HORVU4Hr1G072340	2.18694	0.000190397
	HORVU2Hr1G004170	2.1829	3.85501e-11
	HORVU1Hr1G078860	2.14499	0.00185749
	HORVU2Hr1G004640	2.13509	0.000880444
	HORVU7Hr1G092710	2.11971	3.37568e-05
	HORVU7Hr1G050530	2.11403	5.19784e-18
	HORVU2Hr1G017080	2.09815	5.68354e-09
	HORVU4Hr1G090660	2.09	0.000351326
	HORVU1Hr1G073940	2.08863	2.45739e-09
	HORVU1Hr1G077560	2.08746	0.000736469
	HORVU1Hr1G083340	2.08322	0.00310082
	HORVU1Hr1G004230	2.0799	1.53638e-20
	HORVU5Hr1G068110	2.07723	8.31093e-07
	HORVU5Hr1G113240	2.07562	2.13834e-11
	HORVU7Hr1G041230	2.05991	1.09674e-10
	HORVU2Hr1G110180	2.05743	0.000766598
	HORVU2Hr1G081890	2.05674	0.0035602
	HORVU4Hr1G059390	2.05254	4.13445e-18
	HORVU7Hr1G101580	2.05208	3.22902e-21
	HORVU7Hr1G050710	2.04614	8.9826e-06
	HORVU4Hr1G002360	2.04527	3.11905e-10
	HORVU7Hr1G041260	2.04007	5.67646e-08
	HORVU2Hr1G083490	2.03945	8.3073e-12
	HORVU1Hr1G047430	2.03904	4.24873e-08
	HORVU4Hr1G071100	2.03643	0.000312639
	HORVU3Hr1G087480	2.03494	3.77704e-05
	HORVU5Hr1G084700	2.02736	4.95422e-14
	HORVU4Hr1G063640	2.02309	4.56858e-12
	HORVU2Hr1G088030	2.01865	2.8209e-08
	HORVU1Hr1G053440	2.01749	1.05891e-19
	HORVU1Hr1G079730	2.00583	8.65183e-12
	HORVU2Hr1G100870	2.00059	7.30343e-05
	HORVU3Hr1G013630	1.99706	8.58052e-05
	HORVU4Hr1G071040	1.99681	1.00979e-07
	HORVU3Hr1G065610	1.98926	1.01667e-08
	HORVU1Hr1G067490	1.98868	0.00145509
	HORVU7Hr1G030730	1.98543	0.00228382
	HORVU2Hr1G094230	1.97125	6.18341e-07
	HORVU4Hr1G072310	1.96838	2.96113e-08
	HORVU1Hr1G044040	1.96384	0.00588346
	HORVU1Hr1G063450	1.96324	0.000102086
	HORVU2Hr1G105800	1.96193	3.30989e-06
	HORVU2Hr1G010800	1.93687	0.00684319
	HORVU4Hr1G052450	1.93622	0.00716707
	HORVU3Hr1G021190	1.91902	2.60513e-15
	HORVU3Hr1G001360	1.91116	2.26865e-05
	HORVU1Hr1G055420	1.91055	3.8337e-13
	HORVU3Hr1G087320	1.90736	6.54788e-09
	HORVU4Hr1G027970	1.90229	4.32721e-07
	HORVU6Hr1G016480	1.89954	0.00867061
	HORVU4Hr1G076820	1.89916	1.31605e-20
	HORVU3Hr1G074390	1.88742	0.00016859
	HORVU4Hr1G065920	1.88739	1.92689e-21
	HORVU3Hr1G058100	1.88687	1.03251e-09
	HORVU7Hr1G043490	1.88032	0.00427093
	HORVU5Hr1G069730	1.87641	0.000106355
	HORVU5Hr1G103770	1.87562	1.22351e-08
	HORVU3Hr1G019580	1.86466	3.50207e-07
	HORVU7Hr1G088920	1.85939	1.07544e-09
	HORVU3Hr1G030360	1.85575	2.58517e-05
	HORVU0Hr1G018190	1.85453	2.90273e-09
	HORVU7Hr1G038510	1.85245	1.3499e-08
	HORVU7Hr1G038160	1.85178	2.95561e-10
	HORVU6Hr1G090280	1.85119	0.00851583
	HORVU4Hr1G073230	1.84778	0.000168491
	HORVU2Hr1G022960	1.84631	9.05927e-05
	HORVU3Hr1G020520	1.84211	2.42898e-06
	HORVU2Hr1G039070	1.84099	2.72659e-16
	HORVU7Hr1G049370	1.82777	1.22347e-17
	HORVU1Hr1G055140	1.82392	1.29283e-06
	HORVU7Hr1G084940	1.81826	2.13357e-12
	HORVU2Hr1G095320	1.81662	0.000118046
	HORVU6Hr1G063020	1.80275	4.72045e-06
	HORVU4Hr1G076850	1.80238	3.08655e-05
	HORVU5Hr1G059900	1.8015	7.02002e-10
	HORVU5Hr1G096090	1.79887	0.000244623
	HORVU7Hr1G000260	1.79843	2.43444e-07
	HORVU2Hr1G027370	1.79098	9.85396e-05
	HORVU4Hr1G067940	1.78886	1.62084e-05
	HORVU2Hr1G100480	1.78824	0.00138912
	HORVU3Hr1G087670	1.78708	0.00148388
	HORVU2Hr1G046290	1.78571	0.00484218
	HORVU4Hr1G077360	1.78306	3.69755e-07
	HORVU3Hr1G081400	1.77742	2.85257e-14
	HORVU2Hr1G048520	1.7758	0.00206211
	HORVU3Hr1G067860	1.77249	1.28136e-14
	HORVU7Hr1G035320	1.75987	5.88187e-11
	HORVU4Hr1G090090	1.75782	0.00265923
	HORVU7Hr1G098540	1.75301	9.64406e-08
	HORVU2Hr1G115960	1.741	2.67593e-07
	HORVU1Hr1G094490	1.73402	1.12722e-10
	HORVU7Hr1G114700	1.73245	1.33533e-10
	HORVU6Hr1G086790	1.71403	0.000749515
	HORVU7Hr1G117550	1.70913	0.000449767
	HORVU4Hr1G010540	1.70342	5.10606e-06
	HORVU3Hr1G083500	1.70287	3.70361e-05
	HORVU2Hr1G079020	1.70209	7.87725e-10
	HORVU4Hr1G084600	1.70205	2.68283e-07
	HORVU5Hr1G080900	1.69778	0.00273847
	HORVU2Hr1G084640	1.69509	8.58683e-08
	HORVU7Hr1G051730	1.69377	0.000349596
	HORVU7Hr1G034350	1.68655	0.000351888
	HORVU2Hr1G083090	1.68166	0.00371071
	HORVU1Hr1G065030	1.67944	8.80184e-09
	HORVU6Hr1G034380	1.67928	2.23152e-05
	HORVU5Hr1G093960	1.67791	3.1755e-10
	HORVU4Hr1G056470	1.67419	3.62616e-05
	HORVU7Hr1G088670	1.66871	0.00611454
	HORVU1Hr1G068910	1.66784	2.24877e-07
	HORVU5Hr1G093860	1.66609	0.00165384
	HORVU2Hr1G105010	1.65856	2.9404e-13
	HORVU6Hr1G077780	1.6585	0.00219727
	HORVU7Hr1G030660	1.65821	1.16637e-05
	HORVU6Hr1G035370	1.65735	1.13156e-10
	HORVU6Hr1G074660	1.65587	0.00566507
	HORVU0Hr1G002720	1.65461	2.66529e-06
	HORVU1Hr1G046690	1.65262	0.000107496
	HORVU5Hr1G080060	1.65136	2.43915e-09
	HORVU1Hr1G008940	1.64794	0.00919612
	HORVU2Hr1G093960	1.64176	2.61101e-06
	HORVU3Hr1G000150	1.6417	7.83247e-09
	HORVU6Hr1G001060	1.64005	4.09566e-11
	HORVU0Hr1G040430	1.63207	4.4266e-08
	HORVU1Hr1G053310	1.62442	0.000250529
	HORVU5Hr1G097560	1.62174	9.65406e-07
	HORVU3Hr1G024400	1.62143	0.00201962
	HORVU1Hr1G072590	1.61691	0.00129971
	HORVU2Hr1G010830	1.61275	8.73859e-07
	HORVU2Hr1G089540	1.61132	3.79203e-05
	HORVU6Hr1G077770	1.61025	4.17902e-10
	HORVU3Hr1G038050	1.60817	0.000476906
	ENSRNA049489212	1.60692	0.00387211
	HORVU6Hr1G076130	1.60597	2.25867e-07
	HORVU4Hr1G066740	1.59999	2.60839e-06
	HORVU7Hr1G012300	1.59957	8.89122e-11
	HORVU2Hr1G040830	1.59631	3.16503e-10
	HORVU4Hr1G024500	1.59337	0.00752693
	HORVU7Hr1G035500	1.58889	1.12774e-07
	HORVU2Hr1G027080	1.58838	3.29632e-06
	HORVU2Hr1G123270	1.58824	4.09566e-11
	HORVU2Hr1G083430	1.58783	0.00240003
	HORVU7Hr1G050030	1.58637	0.00872973
	HORVU3Hr1G087310	1.58536	0.00504508
	HORVU7Hr1G057330	1.58377	2.34794e-08
	HORVU5Hr1G047000	1.58372	6.03512e-11
	HORVU5Hr1G091820	1.57864	0.00218994
	HORVU6Hr1G088140	1.57834	0.00150263
	HORVU2Hr1G118050	1.57679	0.000191257
	HORVU3Hr1G055450	1.57212	0.00963577
	HORVU2Hr1G041080	1.57174	2.25975e-09
	HORVU2Hr1G045900	1.57061	2.41081e-10
	HORVU2Hr1G113260	1.56805	2.23152e-05
	HORVU3Hr1G036380	1.56434	1.33482e-10
	HORVU5Hr1G096940	1.56107	2.58802e-13
	HORVU5Hr1G112930	1.55859	0.000513511
	HORVU5Hr1G008890	1.5569	0.00733143
	HORVU2Hr1G035160	1.55134	2.23368e-06
	HORVU6Hr1G081890	1.55049	2.31654e-05
	HORVU4Hr1G056640	1.55042	0.006129
	HORVU4Hr1G000910	1.55011	0.000442228
	HORVU2Hr1G022780	1.54985	7.3877e-07
	HORVU2Hr1G011610	1.54538	0.000321047
	HORVU2Hr1G092190	1.54239	2.79759e-08
	HORVU0Hr1G020420	1.54201	0.000701817
	HORVU6Hr1G036760	1.53788	0.000896959
	HORVU5Hr1G103990	1.53744	0.000785561
	HORVU1Hr1G052290	1.53338	5.37391e-08
	HORVU2Hr1G080370	1.53309	4.95442e-05
	HORVU3Hr1G108630	1.53038	1.38374e-05
	HORVU1Hr1G080680	1.52823	9.20488e-05
	HORVU0Hr1G002410	1.52394	0.00306918
	HORVU4Hr1G090440	1.5222	1.89577e-05
	HORVU6Hr1G080750	1.51925	1.3499e-08
	HORVU7Hr1G120120	1.51642	1.06094e-05
	HORVU7Hr1G089240	1.51198	2.17456e-05
	HORVU5Hr1G002320	1.51161	0.000446322
	HORVU1Hr1G084690	1.50842	0.00276212
	HORVU7Hr1G008430	1.50822	0.00632001
	HORVU1Hr1G083960	1.50676	1.11032e-05
	HORVU5Hr1G093160	1.50421	0.00372243
	HORVU2Hr1G027760	1.50178	0.00055106
	HORVU3Hr1G067840	1.50066	0.000297311
	HORVU4Hr1G057290	1.49925	8.50261e-06
	HORVU3Hr1G070660	1.4985	0.00316667
	HORVU7Hr1G026290	1.49217	0.00742644
	HORVU5Hr1G087880	1.48486	3.16401e-05
	HORVU2Hr1G027400	1.48431	0.000793991
	HORVU7Hr1G010240	1.48052	6.81687e-06
	HORVU7Hr1G116400	1.47381	2.89979e-08
	HORVU7Hr1G099380	1.47188	0.000858961
	HORVU4Hr1G054770	1.47067	3.12553e-05
	HORVU6Hr1G086440	1.46979	0.00603731
	HORVU2Hr1G094360	1.46884	0.00228382
	HORVU2Hr1G078350	1.46805	0.000606595
	HORVU7Hr1G121210	1.46697	1.9265e-05
	HORVU3Hr1G116080	1.46427	0.000379441
	HORVU2Hr1G107740	1.46328	0.000951244
	HORVU1Hr1G074670	1.46196	0.00702623
	HORVU0Hr1G040490	1.46082	0.000773963
	HORVU5Hr1G097060	1.45701	1.30848e-08
	HORVU7Hr1G101920	1.45631	8.50261e-06
	HORVU4Hr1G063190	1.45512	4.3519e-06
	HORVU7Hr1G109590	1.45458	4.95442e-05
	HORVU7Hr1G001040	1.45415	9.30836e-08
	HORVU7Hr1G043590	1.45358	0.000566776
	HORVU3Hr1G007570	1.4489	0.00145509
	HORVU6Hr1G091180	1.44615	0.00558643
	HORVU1Hr1G029540	1.44568	0.00436698
	HORVU4Hr1G053130	1.44469	3.28097e-05
	HORVU3Hr1G105360	1.44362	0.00769357
	HORVU4Hr1G017430	1.44194	2.57274e-07
	HORVU4Hr1G017030	1.44086	2.14702e-11
	HORVU7Hr1G041300	1.43937	0.000285543
	HORVU2Hr1G002320	1.43927	0.00970126
	HORVU5Hr1G081500	1.43501	0.000839182
	HORVU7Hr1G029260	1.43485	4.58815e-05
	HORVU3Hr1G086220	1.42955	9.34819e-08
	HORVU4Hr1G056120	1.4293	7.43112e-05
	HORVU7Hr1G046050	1.42892	0.00727919
	HORVU5Hr1G118060	1.4257	1.62338e-05
	HORVU3Hr1G085860	1.42569	0.000430036
	HORVU1Hr1G080160	1.42145	1.24092e-05
	HORVU4Hr1G088670	1.41638	7.99303e-06
	HORVU4Hr1G031530	1.41535	0.00381873
	HORVU3Hr1G068760	1.41483	0.00687256
	HORVU2Hr1G096890	1.41249	0.00450973
	HORVU7Hr1G027010	1.41191	3.02566e-08
	HORVU2Hr1G028510	1.41091	0.00372243
	HORVU2Hr1G007760	1.40382	0.000773882
	HORVU3Hr1G011560	1.40293	0.000227967
	HORVU7Hr1G117890	1.40236	3.43389e-05
	HORVU0Hr1G022580	1.40152	0.00148818
	HORVU5Hr1G068060	1.39836	0.00372243
	HORVU5Hr1G068070	1.3977	0.000163114
	HORVU4Hr1G072620	1.39648	1.94447e-05
	HORVU7Hr1G008700	1.39639	0.00913953
	HORVU7Hr1G115370	1.39148	0.00566507
	HORVU2Hr1G098160	1.38876	2.73665e-05
	HORVU2Hr1G041110	1.38852	8.23323e-07
	HORVU6Hr1G021160	1.38774	0.000454657
	HORVU6Hr1G028220	1.38682	0.000749515
	HORVU6Hr1G034110	1.386	0.00333747
	HORVU5Hr1G108670	1.38387	0.00484218
	HORVU2Hr1G105650	1.38383	2.54654e-06
	HORVU7Hr1G117370	1.3804	9.84064e-05
	HORVU6Hr1G009850	1.37974	6.25074e-05
	HORVU4Hr1G059860	1.37526	0.000111437
	HORVU4Hr1G084810	1.37453	7.81445e-08
	HORVU2Hr1G037940	1.36867	0.000547222
	HORVU3Hr1G063620	1.3679	0.000793991
	HORVU2Hr1G036280	1.36766	5.97212e-06
	HORVU6Hr1G021260	1.36734	0.000754151
	HORVU5Hr1G048000	1.36608	0.000880444
	HORVU2Hr1G109010	1.36532	0.00740914
	HORVU1Hr1G017120	1.36349	2.22215e-10
	HORVU3Hr1G065640	1.36315	0.000754151
	HORVU4Hr1G059120	1.35978	2.88681e-05
	HORVU4Hr1G055910	1.35852	0.00619783
	HORVU5Hr1G067530	1.35784	1.26809e-07
	HORVU6Hr1G089340	1.35633	4.59429e-06
	HORVU2Hr1G020690	1.35589	0.00102897
	HORVU3Hr1G082210	1.35137	9.5562e-06
	HORVU2Hr1G027470	1.35117	9.91616e-07
	HORVU3Hr1G003920	1.35113	0.00605444
	HORVU6Hr1G073630	1.35005	1.16491e-06
	HORVU4Hr1G089090	1.34862	0.00321401
	HORVU0Hr1G040410	1.34815	0.00544817
	HORVU7Hr1G052460	1.34212	0.00512807
	HORVU5Hr1G097940	1.34061	2.42955e-10
	HORVU5Hr1G065370	1.33845	1.20246e-09
	HORVU5Hr1G097310	1.33823	0.00696532
	HORVU0Hr1G008850	1.33796	1.67915e-08
	HORVU5Hr1G037320	1.33456	0.00244436
	HORVU2Hr1G005220	1.334	0.000299098
	HORVU7Hr1G036570	1.33298	0.00361695
	HORVU3Hr1G075150	1.33261	0.000532501
	HORVU6Hr1G077610	1.33106	0.000606595
	HORVU2Hr1G108420	1.3309	0.000613907
	HORVU2Hr1G077650	1.32481	0.00818228
	HORVU3Hr1G071800	1.32073	5.2458e-05
	HORVU2Hr1G105140	1.31884	1.18318e-05
	HORVU4Hr1G060260	1.3178	0.0092953
	HORVU7Hr1G030690	1.31697	1.79404e-09
	HORVU2Hr1G037470	1.31583	2.75433e-05
	HORVU3Hr1G070300	1.3158	0.00830842
	HORVU3Hr1G091200	1.31264	3.26141e-05
	HORVU5Hr1G078110	1.30991	0.00183952
	HORVU5Hr1G092510	1.30962	0.00426301
	HORVU1Hr1G073510	1.30829	0.00747716
	HORVU7Hr1G095920	1.30335	0.00571624
	HORVU6Hr1G072640	1.30319	0.00421514
	HORVU2Hr1G087010	1.3027	3.90553e-07
	HORVU5Hr1G103680	1.30055	4.16038e-10
	HORVU6Hr1G028790	1.30019	2.15462e-06
	HORVU6Hr1G089560	1.29989	7.64128e-06
	HORVU1Hr1G045220	1.29981	3.29436e-06
	HORVU3Hr1G083680	1.29373	5.38027e-07
	HORVU5Hr1G070800	1.29125	2.68933e-06
	HORVU3Hr1G071830	1.29039	0.000421829
	HORVU4Hr1G051400	1.28537	0.000102542
	HORVU5Hr1G058300	1.28416	1.61614e-06
	HORVU5Hr1G084510	1.28416	0.00659979
	HORVU2Hr1G110120	1.27947	0.000131841
	HORVU7Hr1G052500	1.27633	0.00452997
	HORVU1Hr1G052010	1.27145	0.000399683
	HORVU2Hr1G116800	1.27018	0.000476906
	HORVU2Hr1G029350	1.26907	6.04749e-05
	HORVU3Hr1G020390	1.26759	6.02797e-06
	HORVU6Hr1G034620	1.26692	0.000292039
	HORVU1Hr1G081320	1.26665	0.00633707
	HORVU3Hr1G085180	1.26122	0.000634115
	HORVU5Hr1G075920	1.26088	0.00055096
	HORVU5Hr1G115280	1.25703	0.00201486
	HORVU6Hr1G071950	1.25469	0.00158642
	HORVU1Hr1G084260	1.25416	0.00646098
	HORVU6Hr1G000830	1.24859	9.05927e-05
	HORVU2Hr1G100960	1.24674	0.0023046
	HORVU2Hr1G074130	1.2467	0.00145509
	HORVU2Hr1G089970	1.24598	0.000763727
	HORVU2Hr1G002720	1.24295	0.000575475
	HORVU5Hr1G096370	1.24123	0.000666358
	HORVU3Hr1G031560	1.24061	3.53381e-05
	HORVU3Hr1G089290	1.24015	0.00574875
	HORVU6Hr1G070290	1.24004	4.34336e-06
	HORVU5Hr1G034180	1.23918	0.000480289
	HORVU1Hr1G029180	1.23792	3.31064e-06
	HORVU7Hr1G113830	1.22861	0.00196627
	HORVU3Hr1G067990	1.22854	0.00654908
	HORVU5Hr1G045700	1.22838	0.00348375
	HORVU7Hr1G033820	1.22522	0.001516
	HORVU1Hr1G017240	1.22512	0.00338466
	HORVU7Hr1G118020	1.22509	3.37568e-05
	HORVU4Hr1G067450	1.22419	0.00037778
	HORVU4Hr1G079310	1.22359	0.000195625
	HORVU5Hr1G053930	1.22307	4.0679e-07
	HORVU6Hr1G075420	1.21828	3.64774e-05
	HORVU6Hr1G007360	1.21649	0.00677672
	HORVU7Hr1G113530	1.21579	0.00049348
	HORVU1Hr1G038680	1.21537	8.52198e-06
	HORVU2Hr1G063840	1.21531	4.94851e-05
	HORVU5Hr1G098090	1.21091	2.02647e-05
	HORVU3Hr1G080100	1.20828	1.98514e-05
	HORVU7Hr1G041570	1.20639	9.64314e-05
	HORVU5Hr1G066760	1.20427	0.00621061
	HORVU3Hr1G095450	1.19967	0.00239385
	HORVU5Hr1G001320	1.19943	0.00430953
	HORVU6Hr1G028690	1.19765	0.000769272
	HORVU6Hr1G033450	1.19535	0.00787792
	HORVU1Hr1G083300	1.19198	0.000476906
	HORVU1Hr1G082900	1.19034	0.00131022
	HORVU5Hr1G111590	1.18887	1.56554e-08
	HORVU6Hr1G033290	1.18599	0.00591162
	HORVU5Hr1G061870	1.1836	0.0047468
	HORVU1Hr1G079280	1.18354	0.00274085
	HORVU0Hr1G021850	1.1809	2.2498e-05
	HORVU3Hr1G030650	1.17972	0.000351326
	HORVU1Hr1G020450	1.17716	4.20483e-05
	HORVU1Hr1G060740	1.17694	2.19451e-05
	HORVU2Hr1G085880	1.17653	0.00375662
	HORVU2Hr1G108050	1.17585	0.00468423
	HORVU2Hr1G113270	1.17439	0.000292039
	HORVU3Hr1G115610	1.17363	0.000620458
	HORVU3Hr1G027220	1.17219	1.59997e-05
	HORVU1Hr1G089440	1.16027	0.00136915
	HORVU3Hr1G081270	1.15941	0.000950971
	HORVU5Hr1G014060	1.1571	0.00604406
	HORVU2Hr1G099890	1.15627	1.16754e-06
	HORVU2Hr1G103890	1.1562	0.00755365
	HORVU1Hr1G064210	1.15533	0.00149037
	HORVU1Hr1G054260	1.15328	0.00381873
	HORVU7Hr1G096560	1.1529	0.00436082
	HORVU4Hr1G083080	1.15192	1.00815e-06
	HORVU5Hr1G072920	1.14985	1.72753e-05
	HORVU2Hr1G080100	1.14959	0.000347281
	HORVU7Hr1G038900	1.14932	0.00359502
	HORVU7Hr1G119910	1.14279	0.00564963
	HORVU0Hr1G038040	1.14272	0.000954983
	HORVU3Hr1G096210	1.14237	3.59741e-05
	HORVU3Hr1G072730	1.1419	0.00815307
	HORVU5Hr1G069700	1.14174	0.00534042
	HORVU2Hr1G019520	1.14044	7.84829e-08
	HORVU0Hr1G013740	1.14036	0.00187407
	HORVU3Hr1G070340	1.13919	2.05728e-05
	HORVU4Hr1G083820	1.13874	8.65136e-06
	HORVU3Hr1G047230	1.13809	0.00814103
	HORVU5Hr1G112280	1.13769	0.000129809
	HORVU5Hr1G071140	1.1372	0.00141534
	HORVU1Hr1G078350	1.1353	3.65277e-07
	HORVU1Hr1G075670	1.13423	0.00491037
	HORVU4Hr1G047240	1.13302	8.44921e-06
	HORVU3Hr1G017410	1.13301	3.30643e-05
	HORVU7Hr1G008390	1.13203	0.0011594
	HORVU4Hr1G002650	1.12958	0.00618345
	HORVU1Hr1G090100	1.1294	0.00409548
	HORVU6Hr1G004000	1.12853	2.7723e-05
	HORVU4Hr1G076610	1.12565	0.00738745
	HORVU3Hr1G084640	1.1256	0.00782606
	HORVU1Hr1G043710	1.12351	0.00102731
	HORVU5Hr1G064650	1.1216	0.00692099
	HORVU2Hr1G091910	1.11998	0.000134705
	HORVU5Hr1G008730	1.11739	0.000675133
	HORVU7Hr1G079430	1.11695	0.00161955
	HORVU5Hr1G107290	1.11503	0.0023998
	HORVU3Hr1G012850	1.11329	0.00260819
	HORVU7Hr1G075700	1.11235	0.000424745
	HORVU2Hr1G073330	1.11208	0.0034718
	HORVU3Hr1G072860	1.10717	2.04281e-05
	HORVU6Hr1G068770	1.10624	0.00419871
	HORVU5Hr1G023730	1.10277	0.00311735
	HORVU6Hr1G019520	1.10274	5.70768e-05
	HORVU1Hr1G047030	1.10122	0.000221513
	HORVU2Hr1G085690	1.09766	0.00728369
	HORVU4Hr1G057200	1.09452	3.38426e-05
	HORVU3Hr1G076480	1.09018	0.00534042
	HORVU5Hr1G100790	1.08985	0.000235352
	HORVU7Hr1G086250	1.08776	0.000131844
	HORVU3Hr1G037050	1.08683	0.00315314
	HORVU2Hr1G039710	1.08663	9.44288e-05
	HORVU2Hr1G084270	1.0852	0.00740914
	HORVU6Hr1G025280	1.08252	0.000222394
	HORVU7Hr1G071450	1.08158	0.00324124
	HORVU7Hr1G044070	1.08016	0.00146648
	HORVU6Hr1G087780	1.07901	0.00687256
	HORVU2Hr1G102620	1.07427	7.79566e-05
	HORVU2Hr1G042370	1.0727	0.0055323
	HORVU6Hr1G018330	1.06744	0.00984929
	HORVU0Hr1G012230	1.0673	0.0029612
	HORVU3Hr1G001140	1.06449	0.00529782
	HORVU2Hr1G022820	1.06368	0.00871041
	HORVU7Hr1G052750	1.06088	0.000183277
	HORVU1Hr1G092950	1.06028	0.00306918
	HORVU1Hr1G041890	1.06008	0.0023998
	HORVU5Hr1G056530	1.05922	0.0001544
	HORVU7Hr1G115670	1.05553	8.28516e-05
	HORVU4Hr1G074270	1.05327	0.00793732
	HORVU0Hr1G015530	1.05228	0.00813042
	HORVU6Hr1G014700	1.04853	0.000449767
	HORVU2Hr1G094020	1.04425	2.91554e-05
	HORVU2Hr1G002500	1.04045	3.37568e-05
	HORVU5Hr1G098490	1.03985	0.00091044
	HORVU3Hr1G017630	1.03783	0.000754151
	HORVU7Hr1G109140	1.03703	0.00442369
	HORVU5Hr1G115100	1.03621	0.00919612
	HORVU1Hr1G018720	1.03595	0.000156732
	HORVU2Hr1G088480	1.03495	0.00653306
	HORVU2Hr1G105100	1.03197	9.01523e-05
	HORVU4Hr1G075410	1.03127	1.85085e-07
	HORVU5Hr1G022550	1.03004	0.00253201
	HORVU7Hr1G009370	1.02848	0.00285203
	HORVU3Hr1G084830	1.02683	7.23126e-05
	HORVU2Hr1G100100	1.02576	1.38374e-05
	HORVU5Hr1G046850	1.023	0.00184034
	HORVU7Hr1G041500	1.02116	0.00012877
	HORVU7Hr1G120030	1.01761	0.0055323
	HORVU4Hr1G020660	1.0165	0.00957423
	HORVU4Hr1G081210	1.01539	0.00971998
	HORVU5Hr1G088920	1.01529	0.000129666
	HORVU6Hr1G022680	1.01474	0.00106203
	HORVU7Hr1G088030	1.01278	0.00740933
	HORVU2Hr1G038760	1.01029	0.00516031
	HORVU5Hr1G006780	1.00982	0.00227488
	HORVU5Hr1G100910	1.00967	0.000273859
	HORVU1Hr1G086070	1.00585	0.000113737
	HORVU2Hr1G109370	1.00459	0.0048796
	HORVU2Hr1G019810	1.00305	0.00582646
	HORVU3Hr1G022020	1.0027	0.00205908
	HORVU6Hr1G067300	1.00094	0.000663175
	HORVU3Hr1G010620	-1.00048	0.00575853
	HORVU4Hr1G072750	-1.00192	0.00889577
	HORVU1Hr1G090430	-1.003	0.000407007
	HORVU6Hr1G009360	-1.00497	0.00540867
	HORVU6Hr1G072810	-1.01506	6.73746e-06
	HORVU6Hr1G089750	-1.0168	0.000162686
	HORVU7Hr1G034120	-1.01749	0.00448826
	HORVU3Hr1G008420	-1.01959	2.68933e-06
	HORVU5Hr1G052230	-1.02205	0.00340169
	HORVU0Hr1G000780	-1.02297	0.00364619
	HORVU3Hr1G014960	-1.02451	0.000236148
	HORVU7Hr1G088560	-1.02845	0.000425422
	HORVU4Hr1G073580	-1.02895	0.0093845
	HORVU2Hr1G080140	-1.03271	2.75853e-05
	HORVU2Hr1G030610	-1.03379	0.000115761
	HORVU3Hr1G089990	-1.04025	0.00851583
	HORVU1Hr1G009920	-1.04043	0.000505161
	HORVU3Hr1G018820	-1.04152	1.46966e-06
	HORVU2Hr1G013940	-1.04287	0.000749831
	HORVU2Hr1G095720	-1.04448	0.000670244
	HORVU6Hr1G035470	-1.04861	0.00360739
	HORVU7Hr1G118450	-1.05121	0.001446
	HORVU3Hr1G061850	-1.05508	0.00110474
	HORVU7Hr1G038860	-1.05591	0.00480771
	HORVU7Hr1G091100	-1.05617	0.00170411
	HORVU7Hr1G056430	-1.05695	0.00940935
	HORVU4Hr1G050230	-1.05817	0.00161523
	HORVU2Hr1G115890	-1.05917	0.00321401
	HORVU7Hr1G078500	-1.06546	0.000226729
	HORVU1Hr1G073170	-1.0678	1.26785e-05
	HORVU2Hr1G099450	-1.06947	2.62716e-06
	HORVU3Hr1G094870	-1.06972	0.00372277
	HORVU6Hr1G021460	-1.07044	5.4452e-05
	HORVU7Hr1G115330	-1.07054	0.00328236
	HORVU1Hr1G049100	-1.07224	0.00550237
	HORVU1Hr1G017970	-1.07394	0.000326591
	HORVU2Hr1G121310	-1.0758	0.00363167
	HORVU5Hr1G109250	-1.07607	0.00368998
	HORVU5Hr1G006900	-1.0765	0.000140918
	HORVU4Hr1G016730	-1.07888	0.00148586
	HORVU1Hr1G054040	-1.07979	0.00270888
	HORVU5Hr1G081090	-1.08254	0.000172947
	HORVU2Hr1G013400	-1.08951	0.000476906
	HORVU7Hr1G091740	-1.08993	0.000547222
	HORVU1Hr1G050470	-1.09228	0.00895377
	HORVU4Hr1G074130	-1.09413	0.00793732
	HORVU1Hr1G061090	-1.0948	0.00274015
	HORVU5Hr1G014920	-1.09791	0.00265493
	HORVU3Hr1G002710	-1.09914	0.000343792
	HORVU3Hr1G113640	-1.09933	0.0062774
	HORVU0Hr1G000620	-1.10014	0.00951738
	HORVU4Hr1G073480	-1.10104	0.00022741
	HORVU6Hr1G084770	-1.10508	0.000351326
	HORVU1Hr1G054020	-1.1061	0.00165631
	HORVU3Hr1G002920	-1.1116	0.00470276
	HORVU3Hr1G052980	-1.11222	0.00727919
	HORVU6Hr1G047870	-1.11268	0.00791969
	HORVU7Hr1G100810	-1.11569	1.21311e-06
	HORVU5Hr1G099200	-1.12121	1.0172e-05
	HORVU6Hr1G073740	-1.12209	0.00543102
	HORVU6Hr1G070510	-1.12396	2.02647e-05
	HORVU6Hr1G060150	-1.12584	0.00928791
	HORVU5Hr1G059070	-1.13146	0.00510439
	HORVU3Hr1G048520	-1.13239	3.23947e-05
	HORVU6Hr1G012400	-1.13294	0.00497895
	HORVU3Hr1G019360	-1.13378	0.00459372
	HORVU6Hr1G091700	-1.13533	0.000250665
	HORVU3Hr1G074960	-1.13625	0.000214455
	HORVU6Hr1G073730	-1.13911	3.37293e-07
	HORVU4Hr1G090720	-1.14143	0.000680064
	HORVU7Hr1G007540	-1.14409	0.00185749
	HORVU4Hr1G000850	-1.14478	1.47624e-07
	HORVU2Hr1G018190	-1.14498	0.00181446
	HORVU5Hr1G058270	-1.15353	4.19129e-05
	HORVU7Hr1G049960	-1.15469	9.04355e-05
	HORVU5Hr1G123550	-1.15515	0.00915183
	HORVU3Hr1G068970	-1.15613	7.64792e-05
	HORVU2Hr1G015360	-1.15825	7.17605e-06
	HORVU1Hr1G023510	-1.16565	0.000350776
	HORVU7Hr1G040370	-1.16772	0.00329359
	HORVU3Hr1G081180	-1.16863	4.74443e-06
	HORVU5Hr1G116920	-1.17277	1.33635e-06
	HORVU5Hr1G011780	-1.17534	0.00328028
	HORVU3Hr1G017160	-1.1795	0.000298964
	HORVU3Hr1G092860	-1.18354	5.2458e-05
	HORVU7Hr1G115540	-1.18583	0.000203045
	HORVU4Hr1G088910	-1.18666	0.00470276
	HORVU7Hr1G052870	-1.18953	0.00273847
	HORVU7Hr1G090830	-1.19017	0.00173135
	HORVU5Hr1G023800	-1.19129	0.000197376
	HORVU3Hr1G005500	-1.19352	1.03058e-06
	HORVU7Hr1G044210	-1.19747	0.000629664
	HORVU6Hr1G058740	-1.20258	6.85055e-06
	HORVU3Hr1G009980	-1.20929	4.59429e-06
	HORVU2Hr1G124930	-1.21051	0.00196329
	HORVU7Hr1G003090	-1.21197	0.000851387
	HORVU1Hr1G068950	-1.21206	0.000969603
	HORVU2Hr1G092820	-1.21288	0.000187627
	HORVU2Hr1G049420	-1.21552	0.0062774
	HORVU4Hr1G022830	-1.21593	0.00653306
	HORVU3Hr1G095400	-1.21689	1.67652e-06
	HORVU2Hr1G045970	-1.2171	0.000248451
	HORVU5Hr1G125710	-1.22045	0.00511648
	HORVU7Hr1G042120	-1.2235	3.10632e-06
	HORVU7Hr1G045330	-1.22422	3.17609e-05
	HORVU2Hr1G073410	-1.22465	0.00169425
	HORVU2Hr1G014020	-1.22636	2.32556e-07
	HORVU3Hr1G070540	-1.22855	0.00210202
	HORVU2Hr1G091280	-1.22988	0.000613428
	HORVU3Hr1G022260	-1.23023	1.72484e-06
	HORVU3Hr1G003860	-1.23143	0.00193035
	HORVU6Hr1G018770	-1.2369	0.000473777
	HORVU2Hr1G013420	-1.23699	0.00199556
	HORVU3Hr1G016490	-1.23811	0.00669262
	HORVU5Hr1G106520	-1.24499	0.00139377
	HORVU5Hr1G045020	-1.24938	0.00089085
	HORVU5Hr1G002090	-1.24943	0.00168632
	HORVU5Hr1G092960	-1.25046	0.000306374
	HORVU5Hr1G072520	-1.25232	0.000548193
	HORVU7Hr1G033230	-1.25437	6.75233e-07
	HORVU1Hr1G005260	-1.25654	2.12011e-05
	HORVU3Hr1G006140	-1.25786	0.000556756
	HORVU2Hr1G014150	-1.25895	0.00830842
	HORVU4Hr1G059950	-1.26306	0.000131841
	HORVU3Hr1G020100	-1.26378	2.0217e-05
	HORVU1Hr1G007480	-1.26548	0.000321047
	HORVU5Hr1G083910	-1.26566	0.00351422
	HORVU4Hr1G060000	-1.26958	4.34327e-05
	HORVU2Hr1G094090	-1.27246	0.000924761
	HORVU3Hr1G007280	-1.27343	2.05659e-07
	HORVU2Hr1G028540	-1.27722	0.00747738
	HORVU3Hr1G080500	-1.28189	0.00574704
	HORVU4Hr1G019530	-1.28216	2.58295e-07
	HORVU4Hr1G028050	-1.28518	0.00323222
	HORVU1Hr1G091470	-1.28747	0.00978755
	HORVU7Hr1G047790	-1.29658	0.000837662
	HORVU2Hr1G113460	-1.29677	1.50304e-08
	HORVU3Hr1G074940	-1.30003	0.000230212
	HORVU1Hr1G028200	-1.30175	4.54088e-05
	HORVU6Hr1G016420	-1.30181	0.006129
	HORVU5Hr1G111180	-1.30211	0.00604319
	HORVU4Hr1G077310	-1.31073	2.62198e-08
	HORVU0Hr1G022690	-1.31075	3.3003e-05
	HORVU1Hr1G000600	-1.3128	0.000273753
	HORVU5Hr1G104580	-1.32043	0.000877078
	HORVU3Hr1G021220	-1.32204	0.00838511
	HORVU2Hr1G023260	-1.32597	0.00537972
	HORVU4Hr1G060330	-1.33184	0.00719349
	EPlHVUG00000039840	-1.33462	0.00049745
	HORVU5Hr1G040970	-1.33474	1.30848e-08
	HORVU5Hr1G082990	-1.33493	3.7117e-05
	HORVU7Hr1G098260	-1.34213	2.82026e-05
	HORVU5Hr1G093660	-1.34769	0.000798633
	HORVU5Hr1G124450	-1.34966	0.000293417
	HORVU2Hr1G044450	-1.34984	0.00137439
	HORVU7Hr1G018780	-1.35495	0.000604051
	HORVU5Hr1G110180	-1.35628	3.49847e-06
	HORVU7Hr1G090240	-1.3568	0.000425582
	HORVU4Hr1G050020	-1.35801	0.0067596
	HORVU0Hr1G022280	-1.35836	1.22731e-05
	HORVU3Hr1G109160	-1.35898	0.00573548
	HORVU7Hr1G109750	-1.36057	0.00177005
	HORVU7Hr1G029720	-1.36228	3.68548e-05
	HORVU4Hr1G080810	-1.36266	2.5074e-07
	HORVU6Hr1G093310	-1.36722	0.00999908
	HORVU1Hr1G029520	-1.36737	0.00117823
	HORVU1Hr1G088920	-1.37102	0.0011153
	HORVU5Hr1G080540	-1.37388	0.000114447
	HORVU3Hr1G117890	-1.37426	5.69323e-05
	HORVU2Hr1G099550	-1.37868	5.03682e-08
	HORVU7Hr1G117640	-1.38081	9.94203e-07
	HORVU2Hr1G125950	-1.38132	3.00672e-08
	HORVU6Hr1G005360	-1.38294	0.00274015
	HORVU1Hr1G023220	-1.38579	2.03299e-08
	HORVU5Hr1G062450	-1.38846	4.50377e-05
	HORVU4Hr1G001450	-1.39304	7.65193e-05
	HORVU1Hr1G061710	-1.39516	0.00627571
	HORVU5Hr1G005290	-1.396	2.45739e-09
	HORVU5Hr1G110220	-1.3967	0.00218712
	HORVU7Hr1G118560	-1.39682	0.00215832
	HORVU3Hr1G030150	-1.39923	3.55949e-12
	HORVU4Hr1G069480	-1.39963	0.000115181
	HORVU4Hr1G010050	-1.40513	0.00967831
	HORVU1Hr1G066090	-1.4067	2.10273e-07
	HORVU5Hr1G093040	-1.41063	0.00470276
	HORVU3Hr1G117840	-1.41146	0.000224974
	HORVU5Hr1G124380	-1.41344	6.20839e-10
	HORVU1Hr1G017460	-1.42623	6.61292e-07
	HORVU2Hr1G026820	-1.42808	2.00652e-06
	EPlHVUG00000039816	-1.42858	0.000143965
	HORVU5Hr1G069610	-1.42952	0.00791969
	HORVU6Hr1G039940	-1.43456	1.69373e-07
	HORVU3Hr1G069880	-1.43562	1.37167e-05
	HORVU3Hr1G000120	-1.43696	9.42666e-07
	HORVU7Hr1G039810	-1.43699	0.0057352
	HORVU6Hr1G078110	-1.43773	1.14435e-06
	HORVU2Hr1G077110	-1.43971	6.47097e-05
	HORVU7Hr1G118010	-1.44335	0.000153562
	HORVU3Hr1G049810	-1.44452	0.00640442
	HORVU3Hr1G105400	-1.44807	0.00640525
	HORVU3Hr1G108170	-1.44992	2.43464e-09
	HORVU7Hr1G085450	-1.45315	1.81462e-08
	HORVU1Hr1G003810	-1.45323	0.000830448
	HORVU6Hr1G041770	-1.45382	0.00206364
	HORVU7Hr1G087490	-1.45835	5.71162e-06
	HORVU1Hr1G065150	-1.46216	7.87725e-10
	HORVU5Hr1G060070	-1.46558	0.00022762
	HORVU3Hr1G022780	-1.46941	0.00308669
	HORVU4Hr1G090820	-1.47062	5.48615e-12
	HORVU7Hr1G028460	-1.47403	5.82938e-06
	HORVU2Hr1G088110	-1.4744	2.95892e-05
	HORVU3Hr1G092020	-1.47624	5.27944e-06
	HORVU7Hr1G081250	-1.47644	1.62084e-05
	HORVU3Hr1G010100	-1.47964	0.00971998
	HORVU2Hr1G080460	-1.47988	0.000526917
	HORVU2Hr1G065000	-1.48134	0.00687256
	HORVU2Hr1G081300	-1.48361	0.000959337
	HORVU1Hr1G021160	-1.4862	0.00441342
	HORVU3Hr1G091230	-1.48753	4.4266e-08
	HORVU4Hr1G089030	-1.49202	0.000170875
	HORVU2Hr1G065100	-1.49428	1.35975e-07
	HORVU4Hr1G084840	-1.50289	0.00444066
	HORVU4Hr1G009060	-1.50314	3.59018e-05
	HORVU6Hr1G065900	-1.50719	0.000492405
	HORVU5Hr1G104050	-1.50868	0.00253732
	HORVU4Hr1G060870	-1.5111	0.00262458
	HORVU4Hr1G014900	-1.51318	9.51512e-07
	HORVU2Hr1G114980	-1.51415	0.00157013
	HORVU4Hr1G076690	-1.51462	4.15555e-05
	HORVU3Hr1G062690	-1.51618	0.00752693
	HORVU6Hr1G025840	-1.52246	2.91161e-11
	HORVU3Hr1G003980	-1.52494	9.28748e-05
	HORVU3Hr1G081230	-1.52512	0.001446
	HORVU5Hr1G080110	-1.52576	0.00202335
	HORVU4Hr1G021000	-1.5259	9.17946e-06
	HORVU2Hr1G022600	-1.52734	3.40365e-07
	HORVU1Hr1G092250	-1.53528	0.00193853
	HORVU1Hr1G074510	-1.53567	2.26858e-06
	HORVU4Hr1G015040	-1.55302	0.00309604
	HORVU2Hr1G028660	-1.55444	0.000383916
	HORVU6Hr1G059940	-1.55621	2.67527e-05
	HORVU1Hr1G040720	-1.55886	2.26231e-13
	HORVU2Hr1G004230	-1.55908	6.793e-09
	HORVU5Hr1G010880	-1.56282	0.00158233
	HORVU4Hr1G057000	-1.56449	4.41375e-12
	HORVU6Hr1G037000	-1.5655	1.86492e-11
	HORVU1Hr1G056280	-1.56592	8.31923e-07
	HORVU1Hr1G071460	-1.56713	0.00164099
	HORVU2Hr1G122620	-1.56729	0.000476906
	HORVU5Hr1G049160	-1.57041	5.11476e-09
	HORVU5Hr1G028550	-1.57108	2.66549e-06
	HORVU4Hr1G000310	-1.57812	1.81827e-06
	HORVU3Hr1G064680	-1.57865	4.90506e-06
	HORVU3Hr1G009490	-1.58014	3.93771e-11
	HORVU5Hr1G094890	-1.58171	0.00546334
	HORVU5Hr1G086520	-1.5838	5.44807e-05
	HORVU5Hr1G011980	-1.5842	8.58219e-07
	HORVU1Hr1G049420	-1.58434	0.0023998
	HORVU7Hr1G055900	-1.59062	4.68887e-05
	HORVU3Hr1G093350	-1.59364	2.7325e-08
	HORVU7Hr1G051150	-1.6023	6.45097e-11
	HORVU1Hr1G072720	-1.60709	4.83248e-05
	HORVU4Hr1G074780	-1.6127	0.00323222
	HORVU2Hr1G078960	-1.61295	0.000333605
	HORVU5Hr1G075430	-1.61382	3.0269e-06
	HORVU3Hr1G028860	-1.61536	0.000239435
	HORVU5Hr1G006360	-1.61969	0.000675133
	HORVU3Hr1G087540	-1.62058	0.00535613
	HORVU7Hr1G077370	-1.62125	0.00308917
	HORVU7Hr1G087250	-1.62177	0.0001016
	HORVU5Hr1G076510	-1.62181	8.38373e-05
	HORVU2Hr1G073210	-1.62796	1.05651e-05
	HORVU4Hr1G083070	-1.63141	4.58701e-07
	HORVU2Hr1G124960	-1.63242	2.57439e-09
	HORVU7Hr1G122470	-1.63695	1.03361e-11
	HORVU2Hr1G098400	-1.63769	0.00206364
	HORVU5Hr1G124120	-1.6384	0.000388356
	HORVU7Hr1G119200	-1.63877	0.0034759
	HORVU2Hr1G032710	-1.64449	1.01457e-05
	HORVU7Hr1G085790	-1.64818	5.94324e-07
	HORVU6Hr1G081160	-1.65028	4.70595e-07
	HORVU6Hr1G073520	-1.65108	6.23885e-10
	HORVU6Hr1G012640	-1.65155	2.13584e-05
	HORVU6Hr1G029910	-1.6552	0.000569894
	HORVU5Hr1G012240	-1.65805	6.68491e-12
	HORVU7Hr1G000370	-1.66464	4.0197e-10
	HORVU4Hr1G018230	-1.66773	2.92125e-05
	HORVU6Hr1G091660	-1.6712	0.006129
	HORVU4Hr1G000950	-1.67716	0.00183787
	HORVU6Hr1G058620	-1.68464	0.00470276
	HORVU3Hr1G108330	-1.68671	6.24309e-05
	HORVU5Hr1G069510	-1.68753	7.06974e-06
	HORVU5Hr1G123540	-1.68795	2.26242e-06
	HORVU3Hr1G057010	-1.69193	0.00426301
	HORVU3Hr1G094320	-1.69363	0.00270894
	HORVU3Hr1G115540	-1.69548	1.24924e-06
	HORVU4Hr1G088080	-1.69742	1.42712e-08
	HORVU2Hr1G121060	-1.69803	4.71163e-09
	HORVU7Hr1G091180	-1.7017	0.000195625
	HORVU2Hr1G093140	-1.70645	0.000549472
	HORVU7Hr1G073370	-1.7131	3.43379e-05
	HORVU3Hr1G000350	-1.72099	6.18844e-07
	HORVU5Hr1G062510	-1.73312	2.00293e-07
	HORVU3Hr1G067130	-1.73883	1.33582e-09
	HORVU1Hr1G094180	-1.73895	0.000110693
	HORVU4Hr1G082600	-1.74028	5.82697e-15
	HORVU2Hr1G034270	-1.74067	2.49949e-10
	HORVU2Hr1G077180	-1.75083	0.000995299
	HORVU3Hr1G014590	-1.75189	3.20257e-07
	HORVU2Hr1G114220	-1.75914	7.8663e-05
	HORVU5Hr1G020530	-1.76223	0.000547222
	HORVU2Hr1G123730	-1.76431	2.26485e-05
	HORVU3Hr1G028260	-1.76724	0.00241317
	HORVU6Hr1G008640	-1.76944	3.67245e-13
	HORVU5Hr1G013990	-1.79188	1.63464e-09
	HORVU4Hr1G020710	-1.79291	1.16765e-10
	HORVU1Hr1G056210	-1.79448	0.000744561
	HORVU3Hr1G059720	-1.80471	0.00632001
	HORVU0Hr1G017570	-1.80476	0.000179511
	HORVU1Hr1G026480	-1.80988	0.00201962
	HORVU0Hr1G012860	-1.82215	4.66032e-08
	HORVU5Hr1G018480	-1.82717	1.73639e-09
	HORVU1Hr1G074550	-1.83171	0.000156671
	HORVU5Hr1G115250	-1.83516	1.87541e-05
	HORVU4Hr1G009070	-1.83524	3.36843e-06
	HORVU7Hr1G026720	-1.83615	0.00036317
	HORVU6Hr1G000070	-1.8373	3.47264e-07
	HORVU2Hr1G093210	-1.85419	2.86895e-10
	HORVU3Hr1G059130	-1.85454	0.00530677
	HORVU4Hr1G087840	-1.85878	1.12437e-07
	HORVU2Hr1G122580	-1.85919	0.000244586
	HORVU4Hr1G013180	-1.86099	0.00271407
	HORVU4Hr1G000490	-1.87037	2.13471e-05
	HORVU2Hr1G068630	-1.8735	4.67846e-06
	HORVU2Hr1G099470	-1.87351	2.52491e-15
	HORVU3Hr1G108680	-1.91003	0.00519488
	HORVU4Hr1G039300	-1.91327	0.00787792
	HORVU2Hr1G077510	-1.91403	0.00224115
	HORVU4Hr1G021650	-1.91656	2.28109e-05
	HORVU5Hr1G059410	-1.92082	6.63399e-06
	HORVU6Hr1G009500	-1.92238	0.00747738
	HORVU1Hr1G016870	-1.92309	0.00740914
	HORVU5Hr1G102900	-1.9243	2.54395e-14
	HORVU4Hr1G000700	-1.92762	0.00604122
	HORVU6Hr1G028150	-1.9327	0.000152679
	HORVU5Hr1G084900	-1.93553	1.13881e-13
	HORVU7Hr1G054710	-1.93561	2.03684e-08
	HORVU3Hr1G020140	-1.93618	0.000493972
	HORVU5Hr1G119550	-1.93807	4.77048e-05
	HORVU3Hr1G035470	-1.93839	4.75777e-14
	HORVU2Hr1G034280	-1.93975	0.000150225
	HORVU3Hr1G002000	-1.94048	0.00534042
	HORVU4Hr1G089200	-1.94284	3.19567e-05
	HORVU4Hr1G064870	-1.94498	0.000262915
	HORVU4Hr1G085150	-1.94533	0.00102654
	HORVU4Hr1G072960	-1.95109	5.95923e-11
	HORVU4Hr1G002390	-1.96015	0.00225872
	HORVU5Hr1G063810	-1.96163	4.56525e-12
	HORVU2Hr1G120200	-1.96781	1.97352e-05
	HORVU4Hr1G012530	-1.97823	2.41641e-07
	HORVU4Hr1G089060	-1.98569	0.00492233
	HORVU1Hr1G027700	-2.00124	0.00224668
	HORVU2Hr1G018570	-2.0043	2.39381e-06
	HORVU7Hr1G119340	-2.00884	0.000942575
	HORVU7Hr1G050140	-2.0105	4.29969e-06
	HORVU3Hr1G088120	-2.01158	9.69621e-07
	HORVU2Hr1G018430	-2.01337	2.49035e-12
	HORVU6Hr1G014650	-2.02317	6.47953e-05
	HORVU7Hr1G011250	-2.02409	2.92206e-05
	HORVU5Hr1G089840	-2.0256	0.000800554
	HORVU5Hr1G119810	-2.03081	6.1141e-11
	HORVU4Hr1G064740	-2.03372	2.0217e-05
	HORVU6Hr1G089980	-2.03387	1.40604e-13
	HORVU2Hr1G081540	-2.06159	6.3659e-06
	HORVU5Hr1G067200	-2.06924	1.05882e-05
	HORVU4Hr1G008610	-2.07503	2.51561e-06
	HORVU2Hr1G091270	-2.0759	1.05059e-16
	HORVU1Hr1G021180	-2.08517	0.00285203
	HORVU1Hr1G000810	-2.08992	0.00012301
	HORVU4Hr1G006850	-2.10534	1.50769e-20
	HORVU1Hr1G071180	-2.10822	9.37269e-09
	HORVU7Hr1G000280	-2.11052	0.000165066
	HORVU4Hr1G085120	-2.13727	0.000146354
	HORVU3Hr1G068830	-2.14278	2.6289e-05
	HORVU2Hr1G104150	-2.14627	2.23152e-05
	HORVU6Hr1G088580	-2.15584	2.93775e-19
	HORVU3Hr1G105300	-2.15724	2.72659e-16
	HORVU3Hr1G048770	-2.18186	0.000939382
	HORVU7Hr1G091350	-2.18685	8.52958e-09
	HORVU4Hr1G012750	-2.18887	1.50045e-05
	HORVU3Hr1G021150	-2.19767	1.26297e-15
	HORVU3Hr1G006450	-2.20229	5.26355e-11
	HORVU4Hr1G028720	-2.20523	9.88839e-09
	HORVU5Hr1G093770	-2.20972	1.44624e-09
	HORVU0Hr1G010340	-2.2123	0.00040624
	HORVU6Hr1G081400	-2.21954	2.62348e-14
	HORVU2Hr1G007130	-2.22214	2.26865e-05
	HORVU3Hr1G097810	-2.2266	0.000340398
	HORVU7Hr1G032360	-2.23317	2.32556e-07
	HORVU1Hr1G057680	-2.25851	8.59982e-08
	HORVU1Hr1G092290	-2.27105	0.000668763
	HORVU4Hr1G011740	-2.28606	3.96204e-18
	HORVU1Hr1G070190	-2.28617	1.25582e-07
	HORVU1Hr1G080040	-2.28854	1.76488e-10
	HORVU7Hr1G116310	-2.29202	3.90413e-10
	HORVU4Hr1G055220	-2.29739	2.28861e-18
	HORVU4Hr1G028780	-2.30178	0.000698388
	HORVU7Hr1G017790	-2.32414	1.86338e-15
	HORVU6Hr1G091840	-2.32923	1.5072e-12
	HORVU4Hr1G013170	-2.35926	1.57587e-23
	HORVU4Hr1G078950	-2.38287	7.07115e-12
	HORVU5Hr1G093580	-2.40098	2.16992e-21
	HORVU5Hr1G073800	-2.40137	1.05891e-19
	HORVU3Hr1G010240	-2.40382	8.56235e-06
	HORVU2Hr1G018440	-2.41447	7.87725e-10
	HORVU4Hr1G073840	-2.43681	5.53085e-22
	HORVU5Hr1G011730	-2.44497	5.81945e-16
	HORVU7Hr1G109850	-2.44765	2.10763e-05
	HORVU2Hr1G022540	-2.47819	6.58402e-12
	HORVU5Hr1G119520	-2.49415	8.98947e-06
	HORVU4Hr1G085590	-2.5159	9.02805e-18
	HORVU5Hr1G119480	-2.52969	3.47264e-07
	HORVU3Hr1G096910	-2.54989	5.89126e-11
	HORVU5Hr1G012740	-2.57868	1.27216e-06
	HORVU4Hr1G085800	-2.58427	7.15361e-10
	HORVU7Hr1G044160	-2.58813	7.37875e-11
	HORVU3Hr1G068410	-2.61443	1.58452e-09
	HORVU4Hr1G087800	-2.62128	8.00092e-06
	HORVU1Hr1G001950	-2.66017	7.33632e-06
	HORVU4Hr1G077300	-2.66229	7.79138e-15
	HORVU1Hr1G092440	-2.83631	1.13354e-20
	HORVU7Hr1G007520	-2.85113	3.6358e-06
	HORVU4Hr1G085250	-2.86978	1.28166e-18
	HORVU7Hr1G091250	-2.93505	3.20873e-23
	HORVU2Hr1G099820	-2.96297	4.93053e-08
	HORVU5Hr1G011540	-2.97914	1.74268e-10
	HORVU2Hr1G023450	-3.12219	4.9805e-44
	HORVU5Hr1G087530	-3.16655	2.45056e-10
	HORVU1Hr1G063780	-3.17871	4.41375e-12
	HORVU3Hr1G010190	-3.31618	7.0003e-14
	HORVU2Hr1G082700	-3.36147	1.57395e-09
	HORVU2Hr1G108520	-3.42929	4.06199e-09
	HORVU5Hr1G086710	-3.63331	1.7991e-22
	HORVU5Hr1G086670	-3.72621	1.46128e-10
	HORVU5Hr1G110090	-3.72793	1.39555e-11
	HORVU2Hr1G046370	-3.74885	1.16118e-27
	HORVU6Hr1G027810	-3.77363	1.40548e-54
	HORVU2Hr1G121050	-3.94401	4.60891e-22
	HORVU7Hr1G072670	-3.95695	2.20809e-21
	HORVU1Hr1G072890	-4.15954	7.85891e-67
	HORVU4Hr1G080820	-4.2037	1.79134e-31
	HORVU5Hr1G014170	-4.28477	1.78358e-52
	HORVU5Hr1G080300	-4.55613	4.94686e-23
	HORVU1Hr1G071380	-4.80483	1.33562e-28
	HORVU5Hr1G084230	-5.40632	2.48795e-35
│Log2FC│≥ 0.5	HORVU5Hr1G052150	0.998893	0.00222468
	HORVU2Hr1G036080	0.994201	6.47097e-05
	HORVU5Hr1G073970	0.99335	0.000100853
	HORVU5Hr1G063390	0.991738	0.000295746
	HORVU6Hr1G057680	0.990169	0.00119206
	HORVU1Hr1G095140	0.988194	0.00355221
	HORVU5Hr1G065350	0.987696	4.64257e-06
	HORVU3Hr1G021810	0.9868	0.00729599
	HORVU1Hr1G017050	0.986228	1.24631e-05
	HORVU1Hr1G017660	0.985672	0.000251021
	HORVU3Hr1G071550	0.982649	0.00974101
	HORVU7Hr1G080310	0.979353	0.00119206
	HORVU5Hr1G108610	0.976799	0.000962559
	HORVU3Hr1G033740	0.972069	0.00146606
	HORVU4Hr1G061130	0.971293	0.00942155
	HORVU4Hr1G068960	0.970554	0.00746478
	HORVU0Hr1G012930	0.970309	0.0049729
	HORVU7Hr1G045830	0.970217	0.000938709
	HORVU1Hr1G007810	0.969994	0.00734372
	HORVU2Hr1G076660	0.969237	0.00904394
	HORVU7Hr1G019830	0.968779	0.000899898
	HORVU3Hr1G073190	0.959271	0.0034718
	HORVU3Hr1G030980	0.95878	0.000995299
	HORVU1Hr1G079370	0.95531	0.00831119
	HORVU4Hr1G056770	0.953722	0.000475928
	HORVU2Hr1G110110	0.953164	0.00578131
	HORVU1Hr1G030790	0.952568	0.000166558
	HORVU1Hr1G056180	0.95183	0.00274015
	HORVU5Hr1G097020	0.951166	0.00727919
	HORVU4Hr1G064790	0.951114	0.000120707
	HORVU2Hr1G073320	0.949785	0.00331346
	HORVU2Hr1G094320	0.945465	0.00905114
	HORVU2Hr1G108780	0.936019	0.00708276
	HORVU7Hr1G000150	0.932142	0.0010085
	HORVU1Hr1G013970	0.930594	0.00273955
	HORVU2Hr1G116060	0.925847	0.00969449
	HORVU5Hr1G121250	0.916474	0.00689448
	HORVU0Hr1G004700	0.913359	0.0014858
	HORVU2Hr1G019500	0.911032	0.00134147
	HORVU4Hr1G051320	0.910072	0.00604122
	HORVU5Hr1G037290	0.907369	0.00758142
	HORVU3Hr1G029200	0.906621	0.00352376
	HORVU5Hr1G021300	0.899371	0.00875393
	HORVU5Hr1G112060	0.897655	0.00851489
	HORVU1Hr1G007830	0.893248	0.00971118
	HORVU4Hr1G081600	0.889751	0.00429089
	HORVU2Hr1G027480	0.887851	0.000877078
	HORVU2Hr1G038140	0.887506	0.00734856
	HORVU2Hr1G076790	0.886598	0.00248074
	HORVU3Hr1G091400	0.886525	0.00124802
	HORVU7Hr1G010690	0.885267	7.9677e-05
	HORVU5Hr1G103430	0.883205	0.000827292
	HORVU2Hr1G123770	0.882662	0.00491037
	HORVU7Hr1G098100	0.880883	0.00832707
	HORVU4Hr1G067280	0.875911	0.00791969
	HORVU1Hr1G081240	0.875797	0.00654908
	HORVU7Hr1G030210	0.871916	0.000641693
	HORVU4Hr1G083470	0.871327	0.00555214
	HORVU7Hr1G117800	0.869435	0.000881719
	HORVU3Hr1G078150	0.866273	0.00092037
	HORVU4Hr1G054970	0.865436	0.00758142
	HORVU7Hr1G077750	0.865404	0.000156732
	HORVU1Hr1G059090	0.863714	0.00719349
	HORVU3Hr1G110320	0.863045	0.00674301
	HORVU2Hr1G108840	0.860359	0.0080388
	HORVU5Hr1G121570	0.857596	0.00713595
	HORVU2Hr1G017450	0.854155	0.00025662
	HORVU4Hr1G014130	0.848543	0.0031834
	HORVU4Hr1G056740	0.846789	0.00846062
	HORVU1Hr1G048280	0.846325	0.00927496
	HORVU7Hr1G087420	0.844997	0.00685738
	HORVU7Hr1G056410	0.844454	0.00274085
	HORVU1Hr1G062110	0.838886	0.000333024
	HORVU4Hr1G075990	0.836763	0.00745198
	HORVU3Hr1G093260	0.836553	0.00904394
	HORVU2Hr1G039930	0.833946	0.00201393
	HORVU6Hr1G093570	0.833757	0.00293156
	HORVU2Hr1G011200	0.82975	0.0046423
	HORVU4Hr1G010650	0.825155	0.00203909
	HORVU3Hr1G090920	0.819704	0.000642025
	HORVU0Hr1G022310	0.818692	0.0015771
	HORVU2Hr1G093670	0.816537	0.00108661
	HORVU7Hr1G067060	0.81217	0.000116953
	HORVU1Hr1G040420	0.811095	0.00875393
	HORVU5Hr1G009830	0.809909	0.00639335
	HORVU5Hr1G032980	0.809736	0.00274015
	HORVU6Hr1G000940	0.804435	0.00308669
	HORVU3Hr1G106950	0.797264	0.00963577
	HORVU6Hr1G063490	0.790334	0.000654569
	HORVU4Hr1G053900	0.790275	0.00909405
	HORVU4Hr1G086270	0.786543	0.00565167
	HORVU1Hr1G044960	0.778788	0.00587781
	HORVU5Hr1G037660	0.776807	0.00654817
	HORVU4Hr1G052430	0.773357	0.00866949
	HORVU7Hr1G056700	0.771373	0.00177564
	HORVU6Hr1G073980	0.770219	0.00380285
	HORVU7Hr1G084830	0.769786	0.00919612
	HORVU1Hr1G048700	0.769595	0.00907543
	HORVU1Hr1G036920	0.768763	0.00747738
	HORVU2Hr1G029600	0.768002	0.00716491
	HORVU2Hr1G087390	0.766041	0.00270888
	HORVU2Hr1G068200	0.765992	0.00605444
	HORVU4Hr1G018650	0.765384	0.0080388
	HORVU6Hr1G081000	0.765336	0.00773212
	HORVU7Hr1G087210	0.763412	0.00791969
	HORVU5Hr1G026650	0.761062	0.00950083
	HORVU5Hr1G047980	0.760195	0.00510439
	HORVU1Hr1G025940	0.754857	0.00558578
	HORVU5Hr1G070720	0.753301	0.000475209
	HORVU7Hr1G118370	0.751839	0.00348375
	HORVU3Hr1G061690	0.751461	0.00492444
	HORVU3Hr1G052490	0.751245	0.00309604
	HORVU7Hr1G080800	0.737297	0.00590271
	HORVU7Hr1G080990	0.732574	0.00679434
	HORVU4Hr1G001350	0.729839	0.00503104
	HORVU1Hr1G066520	0.722451	0.0042412
	HORVU5Hr1G046480	0.715258	0.00960922
	HORVU7Hr1G012530	0.71004	0.00264718
	HORVU1Hr1G081550	0.709567	0.00997832
	HORVU5Hr1G085070	0.70776	0.00459799
	HORVU1Hr1G068870	0.704276	0.00896706
	HORVU6Hr1G056280	0.678288	0.00956179
	HORVU4Hr1G008270	0.677291	0.00918861
	HORVU3Hr1G013690	0.677187	0.00997832
	HORVU1Hr1G079380	0.663519	0.00565167
	HORVU5Hr1G072420	0.648568	0.00469729
	HORVU0Hr1G000200	-0.656218	0.00977144
	HORVU7Hr1G044150	-0.680164	0.00875393
	HORVU7Hr1G121700	-0.68077	0.00835207
	HORVU1Hr1G088870	-0.682143	0.00713825
	HORVU3Hr1G084220	-0.695641	0.00811096
	HORVU7Hr1G056770	-0.697148	0.00672759
	HORVU3Hr1G028540	-0.703859	0.00429089
	HORVU5Hr1G114540	-0.707054	0.00713812
	HORVU3Hr1G009210	-0.714254	0.00172095
	HORVU2Hr1G027640	-0.722036	0.00543102
	HORVU7Hr1G086890	-0.727687	0.00436698
	HORVU2Hr1G032970	-0.729738	0.00920571
	HORVU7Hr1G046320	-0.72983	0.000399453
	HORVU2Hr1G077560	-0.733396	0.00399607
	HORVU5Hr1G098190	-0.740892	0.00132638
	HORVU5Hr1G014290	-0.760106	0.00410631
	HORVU6Hr1G051560	-0.762208	0.00207988
	HORVU2Hr1G125280	-0.766086	0.00584013
	HORVU3Hr1G117440	-0.77116	0.00773212
	HORVU2Hr1G118410	-0.774533	0.00287665
	HORVU7Hr1G058730	-0.777617	0.000958478
	HORVU2Hr1G073370	-0.782223	0.00308788
	HORVU5Hr1G074900	-0.784115	0.00637475
	HORVU3Hr1G057860	-0.785655	0.00436698
	HORVU6Hr1G033160	-0.789137	0.000359421
	HORVU4Hr1G016410	-0.792129	0.00544817
	HORVU7Hr1G089510	-0.794329	0.0086176
	HORVU3Hr1G095240	-0.797091	0.00689006
	HORVU7Hr1G074660	-0.797218	0.00513565
	HORVU4Hr1G075180	-0.797546	0.00323999
	HORVU2Hr1G025980	-0.808421	0.00733206
	HORVU1Hr1G043820	-0.814534	0.0092953
	HORVU5Hr1G103440	-0.815277	0.00458797
	HORVU1Hr1G069830	-0.815927	0.0013636
	HORVU5Hr1G100140	-0.816442	0.00970412
	HORVU2Hr1G080630	-0.817426	0.00355784
	HORVU3Hr1G083560	-0.820895	0.00419283
	HORVU2Hr1G112860	-0.826812	0.00922353
	HORVU4Hr1G022580	-0.829936	0.000558925
	HORVU7Hr1G085650	-0.840811	0.00361695
	HORVU0Hr1G013770	-0.846814	0.00209874
	HORVU7Hr1G098370	-0.848634	0.00309604
	HORVU2Hr1G005150	-0.861891	0.00244436
	HORVU3Hr1G010030	-0.867124	0.00640326
	HORVU2Hr1G060880	-0.872795	0.0023998
	HORVU5Hr1G080580	-0.873694	6.39891e-05
	HORVU6Hr1G091550	-0.8757	0.00141192
	HORVU7Hr1G102840	-0.87973	0.00894198
	HORVU6Hr1G016710	-0.882587	0.00412955
	HORVU6Hr1G033970	-0.889796	0.00533529
	HORVU1Hr1G062380	-0.894572	0.00816525
	HORVU5Hr1G097730	-0.896958	4.25542e-05
	HORVU3Hr1G024200	-0.898046	0.00533529
	HORVU4Hr1G057330	-0.899206	0.00820991
	HORVU5Hr1G019030	-0.89937	2.42904e-05
	HORVU4Hr1G017450	-0.905645	0.00462523
	HORVU2Hr1G060770	-0.90821	0.00368892
	HORVU7Hr1G088210	-0.908704	0.00273441
	HORVU2Hr1G082420	-0.90987	0.000924306
	HORVU1Hr1G078380	-0.910355	0.00372243
	HORVU3Hr1G094210	-0.914264	0.00365296
	HORVU2Hr1G017760	-0.915394	0.00782844
	HORVU7Hr1G001570	-0.915977	0.00574875
	HORVU1Hr1G093770	-0.916114	0.00765122
	HORVU0Hr1G005300	-0.916495	0.00885573
	HORVU2Hr1G065330	-0.919562	0.000121646
	HORVU4Hr1G005110	-0.922311	0.000974792
	HORVU2Hr1G040780	-0.923484	5.71162e-06
	HORVU1Hr1G071430	-0.929366	0.00566507
	HORVU2Hr1G107480	-0.930172	2.74194e-05
	HORVU5Hr1G109260	-0.933976	0.00449183
	HORVU6Hr1G030800	-0.936287	0.000438272
	HORVU1Hr1G082250	-0.937109	0.00119784
	HORVU3Hr1G084750	-0.940708	0.000735069
	HORVU3Hr1G060390	-0.941759	0.00305895
	HORVU7Hr1G048470	-0.946382	0.000657703
	HORVU5Hr1G040920	-0.946761	0.00196682
	HORVU1Hr1G073280	-0.952699	0.00022741
	HORVU4Hr1G028910	-0.954958	0.00574875
	HORVU6Hr1G055250	-0.95727	0.000968831
	HORVU5Hr1G082810	-0.961871	0.000212414
	HORVU4Hr1G057550	-0.965734	0.00240003
	HORVU4Hr1G008580	-0.967145	0.00046067
	HORVU1Hr1G071580	-0.969977	0.00600716
	HORVU6Hr1G059550	-0.97026	0.00019152
	HORVU5Hr1G059430	-0.971793	0.00055096
	HORVU2Hr1G025160	-0.971904	0.00363392
	HORVU2Hr1G085650	-0.973497	0.00651132
	HORVU3Hr1G017020	-0.974749	0.00361695
	HORVU1Hr1G011800	-0.978425	0.00342373
	HORVU1Hr1G026520	-0.979211	0.00636205
	HORVU5Hr1G045850	-0.980204	0.00261026
	HORVU5Hr1G019650	-0.983251	0.0052778
	HORVU6Hr1G064620	-0.984504	8.40439e-05
	HORVU1Hr1G011990	-0.984962	0.00119784
	HORVU6Hr1G055960	-0.984994	0.000962559
	HORVU7Hr1G042390	-0.986636	2.63076e-05
	HORVU3Hr1G085520	-0.988771	0.000569894
	HORVU6Hr1G038430	-0.995274	0.0011153
	HORVU1Hr1G029460	-0.997418	0.00122413
	HORVU1Hr1G038120	-0.998032	4.95442e-05
	HORVU7Hr1G098280	-0.999875	0.00971998

## Sheet: DEGs roots
	Gene ID	Log2FC	FDR
│Log2FC│≥ 1	HORVU1Hr1G081270	4.80066	2.89254e-13
	HORVU7Hr1G026070	4.54195	1.56448e-14
	HORVU2Hr1G006090	4.39801	8.46213e-13
	HORVU3Hr1G034080	4.00077	1.60534e-08
	HORVU7Hr1G039550	3.97952	4.31836e-28
	HORVU0Hr1G040360	3.9516	1.99201e-09
	HORVU7Hr1G094730	3.80635	1.1397e-32
	HORVU1Hr1G001690	3.67315	2.02579e-10
	HORVU2Hr1G026640	3.6585	8.66796e-30
	HORVU7Hr1G010280	3.59683	3.94787e-10
	HORVU5Hr1G119860	3.58231	6.81265e-10
	HORVU7Hr1G091390	3.51402	8.82213e-62
	HORVU5Hr1G119680	3.50689	6.80469e-10
	HORVU1Hr1G024860	3.4814	3.47206e-74
	HORVU5Hr1G119670	3.4742	2.42935e-09
	HORVU5Hr1G077650	3.44108	1.73832e-06
	HORVU2Hr1G025740	3.37506	1.48336e-10
	HORVU7Hr1G107070	3.34924	3.05954e-18
	HORVU4Hr1G054470	3.30252	2.37483e-18
	HORVU3Hr1G079420	3.2758	3.75171e-06
	HORVU2Hr1G097490	3.26925	1.60203e-09
	HORVU5Hr1G013640	3.24719	1.73663e-11
	HORVU3Hr1G087310	3.22606	2.32835e-14
	HORVU1Hr1G066580	3.15645	4.86358e-26
	HORVU6Hr1G083350	3.13255	1.01008e-08
	HORVU1Hr1G082610	3.13217	1.31093e-08
	HORVU1Hr1G066540	3.1025	8.44031e-18
	HORVU5Hr1G059160	3.0879	7.63012e-07
	HORVU4Hr1G081190	3.08412	7.211e-08
	HORVU4Hr1G064950	3.08124	9.48066e-05
	HORVU5Hr1G077670	3.07779	2.54811e-06
	HORVU4Hr1G020050	3.05023	5.2602e-06
	HORVU4Hr1G064820	3.04717	8.98359e-09
	HORVU1Hr1G069200	3.04046	2.26764e-20
	HORVU1Hr1G016730	2.96966	4.54762e-31
	HORVU3Hr1G065810	2.95375	8.25561e-06
	HORVU6Hr1G019290	2.95178	1.372e-09
	HORVU1Hr1G066550	2.9456	1.53902e-38
	HORVU2Hr1G018550	2.91647	4.18488e-12
	HORVU1Hr1G065710	2.90672	3.90402e-13
	HORVU6Hr1G084840	2.8913	0.000314772
	HORVU2Hr1G001030	2.88956	9.7028e-11
	HORVU4Hr1G087670	2.83669	1.8639e-06
	HORVU2Hr1G026380	2.82997	1.23605e-10
	HORVU2Hr1G064330	2.81815	1.81871e-12
	HORVU7Hr1G001960	2.80589	0.000375803
	HORVU5Hr1G044710	2.7694	2.75862e-06
	HORVU2Hr1G097850	2.7667	5.01344e-05
	HORVU7Hr1G002130	2.75673	5.13307e-05
	HORVU1Hr1G069510	2.74903	5.70218e-09
	HORVU7Hr1G039590	2.74585	1.445e-06
	HORVU4Hr1G049960	2.71969	0.000896044
	HORVU7Hr1G120400	2.71661	0.000369139
	HORVU4Hr1G028720	2.70723	4.92149e-11
	HORVU3Hr1G107550	2.70162	0.00098968
	HORVU4Hr1G088020	2.67603	2.26364e-08
	HORVU4Hr1G089770	2.67519	3.09732e-08
	HORVU1Hr1G000700	2.66996	0.00116766
	HORVU1Hr1G066600	2.6641	0.00125964
	HORVU3Hr1G003650	2.65855	0.00123762
	HORVU3Hr1G072590	2.65004	0.00129732
	HORVU4Hr1G051350	2.63756	0.00139379
	HORVU2Hr1G018530	2.60547	9.99643e-12
	HORVU4Hr1G072660	2.60508	0.00168828
	HORVU7Hr1G047570	2.5611	3.27046e-09
	HORVU3Hr1G066450	2.55648	2.12752e-22
	HORVU4Hr1G077350	2.54557	0.00171445
	HORVU2Hr1G117140	2.54424	0.00173547
	HORVU5Hr1G077620	2.53623	0.000104348
	HORVU7Hr1G122200	2.52162	7.95653e-05
	HORVU3Hr1G025030	2.51956	6.48368e-05
	HORVU4Hr1G052970	2.5173	0.000314772
	HORVU7Hr1G089370	2.51271	1.68752e-08
	HORVU5Hr1G076210	2.49496	0.00116024
	HORVU3Hr1G011360	2.48085	0.00116766
	HORVU1Hr1G001700	2.4764	0.0032051
	HORVU2Hr1G103000	2.46163	2.97262e-08
	HORVU7Hr1G002050	2.46142	0.00118933
	HORVU3Hr1G098950	2.45808	9.18302e-08
	HORVU4Hr1G058270	2.4404	1.78694e-05
	HORVU2Hr1G111090	2.43453	6.00635e-09
	HORVU2Hr1G044220	2.43082	1.70546e-12
	HORVU6Hr1G004000	2.41778	4.06912e-15
	HORVU4Hr1G005810	2.40909	2.35436e-05
	HORVU6Hr1G086770	2.40899	3.889e-07
	HORVU6Hr1G064350	2.39923	5.75432e-10
	HORVU3Hr1G013470	2.39274	4.54124e-05
	HORVU1Hr1G090940	2.38662	0.000115355
	HORVU7Hr1G096350	2.37964	0.00326277
	HORVU2Hr1G010800	2.37938	4.74328e-15
	HORVU4Hr1G089540	2.36871	1.13028e-20
	HORVU1Hr1G082340	2.36688	0.0025032
	HORVU0Hr1G025250	2.33743	1.94719e-19
	HORVU5Hr1G026030	2.3302	3.3246e-13
	HORVU2Hr1G094780	2.32591	6.78746e-07
	HORVU6Hr1G083320	2.32554	0.00552545
	HORVU3Hr1G011440	2.31411	0.00692493
	HORVU2Hr1G045020	2.30876	0.00585106
	HORVU5Hr1G074110	2.30736	0.00384062
	HORVU3Hr1G056980	2.30655	2.304e-08
	HORVU2Hr1G040910	2.30277	1.09188e-07
	HORVU3Hr1G097460	2.30276	6.17993e-06
	HORVU3Hr1G107540	2.30263	0.00625384
	HORVU2Hr1G080240	2.30192	0.00643755
	HORVU5Hr1G018100	2.29643	0.00358864
	HORVU2Hr1G081920	2.2963	1.41567e-07
	HORVU3Hr1G038290	2.28484	2.11637e-11
	HORVU7Hr1G093400	2.27781	0.00624441
	HORVU2Hr1G099740	2.27265	0.0069874
	HORVU4Hr1G005140	2.27183	0.00123333
	HORVU1Hr1G069000	2.27116	9.20693e-15
	HORVU3Hr1G018190	2.2704	0.0041999
	HORVU6Hr1G094070	2.26948	4.46379e-08
	HORVU4Hr1G011690	2.26919	0.0010179
	HORVU2Hr1G081890	2.26894	1.69436e-13
	HORVU7Hr1G079810	2.2679	8.36177e-17
	HORVU2Hr1G025680	2.2677	4.69599e-11
	HORVU5Hr1G098260	2.25712	3.52376e-09
	HORVU1Hr1G005150	2.25528	0.00111571
	HORVU2Hr1G113430	2.25524	0.00590297
	HORVU6Hr1G088480	2.23527	4.26316e-06
	HORVU7Hr1G002440	2.23341	3.0983e-09
	HORVU4Hr1G020580	2.22791	0.00105327
	HORVU0Hr1G009060	2.22564	6.30735e-08
	HORVU0Hr1G002390	2.22481	1.03375e-05
	HORVU1Hr1G011390	2.22103	0.000301797
	HORVU7Hr1G039570	2.21914	1.05631e-10
	HORVU1Hr1G001680	2.21251	0.001672
	HORVU4Hr1G089830	2.20427	1.54614e-05
	HORVU3Hr1G028710	2.19909	7.10468e-06
	HORVU0Hr1G031750	2.19469	5.33393e-06
	HORVU3Hr1G082110	2.1938	2.60661e-18
	HORVU5Hr1G114600	2.19373	0.00270971
	HORVU3Hr1G066500	2.18771	0.000321935
	HORVU2Hr1G025660	2.18018	1.21577e-09
	HORVU6Hr1G060700	2.17978	2.27205e-10
	HORVU2Hr1G019770	2.17371	1.15541e-08
	HORVU0Hr1G002840	2.17324	4.63743e-07
	HORVU2Hr1G080770	2.17042	0.000319217
	HORVU3Hr1G059790	2.16423	2.01201e-07
	HORVU3Hr1G082440	2.16076	1.90057e-06
	HORVU5Hr1G080430	2.15648	0.0026659
	HORVU6Hr1G095330	2.15269	2.86531e-08
	HORVU2Hr1G082530	2.14802	7.51874e-18
	HORVU6Hr1G094990	2.14694	0.0096693
	HORVU2Hr1G064390	2.14144	3.47366e-12
	HORVU6Hr1G064220	2.13966	1.36069e-05
	HORVU1Hr1G082410	2.13647	3.36169e-09
	HORVU2Hr1G104430	2.12826	0.00544348
	HORVU3Hr1G063630	2.12538	3.69884e-07
	HORVU3Hr1G016490	2.12488	6.91831e-05
	HORVU2Hr1G111030	2.11857	6.00635e-09
	HORVU3Hr1G056100	2.11623	9.80608e-13
	HORVU2Hr1G028610	2.11185	0.00027861
	HORVU4Hr1G079040	2.1114	1.62956e-05
	HORVU6Hr1G087120	2.10904	5.9872e-09
	HORVU2Hr1G098560	2.10551	0.00279693
	HORVU5Hr1G118060	2.0981	4.40553e-11
	HORVU5Hr1G095010	2.0904	0.000790741
	HORVU6Hr1G095020	2.08717	0.00188062
	HORVU7Hr1G108210	2.0825	2.85149e-09
	HORVU2Hr1G110310	2.08161	0.00115549
	HORVU5Hr1G048240	2.08018	1.88549e-07
	HORVU5Hr1G100980	2.07975	0.0018901
	HORVU2Hr1G100610	2.07848	0.00680735
	HORVU1Hr1G082460	2.07528	1.39507e-05
	HORVU3Hr1G116470	2.07264	2.51908e-06
	HORVU2Hr1G003720	2.07149	2.28078e-06
	HORVU6Hr1G086790	2.06256	0.00220493
	HORVU4Hr1G089120	2.06222	2.05107e-11
	HORVU3Hr1G072770	2.04523	1.73506e-07
	HORVU3Hr1G016820	2.04035	1.88702e-07
	HORVU6Hr1G066750	2.03753	0.000480609
	HORVU2Hr1G012360	2.0354	5.04777e-17
	HORVU1Hr1G090190	2.02451	0.00279111
	HORVU7Hr1G089230	2.02138	9.10855e-06
	HORVU7Hr1G121570	2.02085	6.22954e-06
	HORVU6Hr1G000040	2.01778	8.74572e-08
	HORVU4Hr1G019890	2.01655	0.000166552
	HORVU1Hr1G016770	2.01297	2.73041e-08
	HORVU1Hr1G047430	2.00497	2.23487e-07
	HORVU4Hr1G057110	2.00279	7.74864e-09
	HORVU2Hr1G051250	2.00228	9.69717e-16
	HORVU7Hr1G073190	1.9999	3.8993e-11
	HORVU5Hr1G080820	1.99682	4.49221e-10
	HORVU5Hr1G046020	1.99592	0.00231212
	HORVU4Hr1G078380	1.99309	8.20901e-08
	HORVU1Hr1G078250	1.99051	0.000157705
	HORVU1Hr1G070840	1.99046	0.00661477
	HORVU1Hr1G046690	1.98532	2.0501e-10
	HORVU6Hr1G005930	1.97707	0.00216467
	HORVU1Hr1G016420	1.9643	1.38256e-05
	HORVU3Hr1G079850	1.96122	0.00350428
	HORVU7Hr1G122730	1.95421	0.0011846
	HORVU7Hr1G057840	1.95103	0.00806475
	HORVU4Hr1G072440	1.95098	1.03845e-07
	HORVU2Hr1G093380	1.94564	1.00987e-05
	HORVU5Hr1G080450	1.93638	0.00072853
	HORVU0Hr1G002360	1.93315	3.82872e-15
	HORVU3Hr1G022840	1.93191	1.47848e-06
	HORVU1Hr1G076460	1.93093	0.00265215
	HORVU2Hr1G026590	1.93038	0.00286222
	HORVU4Hr1G080100	1.92775	0.000197629
	HORVU4Hr1G003340	1.92444	0.000382838
	HORVU7Hr1G081740	1.92293	3.03964e-08
	HORVU2Hr1G100150	1.91997	2.58548e-05
	HORVU4Hr1G050510	1.91724	6.58379e-10
	HORVU7Hr1G114400	1.91459	7.88974e-05
	HORVU6Hr1G038490	1.90896	0.0022257
	HORVU3Hr1G059230	1.90517	8.37506e-10
	HORVU3Hr1G031540	1.90424	2.12775e-06
	HORVU7Hr1G035740	1.90235	3.1531e-09
	HORVU7Hr1G096800	1.9017	0.00222591
	HORVU1Hr1G021070	1.90106	4.48151e-05
	HORVU2Hr1G037700	1.89713	5.70218e-09
	HORVU3Hr1G007970	1.89303	1.26992e-07
	HORVU1Hr1G062950	1.89142	0.00846704
	HORVU3Hr1G087320	1.88504	3.88251e-08
	HORVU5Hr1G097130	1.88195	2.299e-06
	HORVU1Hr1G084390	1.88148	2.34459e-08
	HORVU7Hr1G108530	1.88096	5.14447e-09
	HORVU3Hr1G004920	1.87987	1.35998e-07
	HORVU7Hr1G021440	1.87949	0.00593295
	HORVU4Hr1G020640	1.87331	0.00257179
	HORVU7Hr1G043010	1.85864	8.35176e-06
	HORVU5Hr1G013590	1.85821	3.81378e-08
	HORVU3Hr1G055740	1.85435	0.000711456
	HORVU1Hr1G019770	1.85286	0.000791286
	HORVU3Hr1G092310	1.84824	3.76157e-06
	HORVU2Hr1G026520	1.84197	4.56115e-08
	HORVU7Hr1G098390	1.84169	0.00217217
	HORVU1Hr1G026850	1.83533	0.000917468
	HORVU7Hr1G119410	1.83442	0.00160967
	HORVU2Hr1G026540	1.83409	2.44417e-11
	HORVU6Hr1G001150	1.83037	0.00244899
	HORVU1Hr1G079030	1.82642	1.71552e-07
	HORVU4Hr1G089750	1.82476	1.13197e-05
	HORVU1Hr1G082470	1.81738	3.63631e-08
	HORVU5Hr1G046370	1.81586	0.000686233
	HORVU6Hr1G000540	1.81578	0.000210108
	HORVU2Hr1G092980	1.80755	0.00034391
	HORVU6Hr1G028220	1.80577	7.93577e-07
	HORVU5Hr1G045690	1.80384	5.76307e-12
	HORVU5Hr1G028140	1.80277	0.00398879
	HORVU3Hr1G082300	1.79227	0.000421286
	HORVU4Hr1G085890	1.79007	0.00734623
	HORVU4Hr1G036820	1.78981	0.00129418
	HORVU3Hr1G079730	1.78754	0.00357232
	HORVU7Hr1G035480	1.7859	3.39428e-06
	HORVU7Hr1G002280	1.77944	6.19055e-05
	HORVU1Hr1G074790	1.77771	3.62496e-09
	HORVU6Hr1G065900	1.77379	0.0079212
	HORVU1Hr1G082370	1.77354	1.47845e-05
	HORVU1Hr1G057520	1.76476	0.00508461
	HORVU7Hr1G046210	1.7634	2.56354e-10
	HORVU5Hr1G021150	1.76117	7.38549e-07
	HORVU5Hr1G075390	1.75927	0.0076912
	HORVU4Hr1G066430	1.75836	0.00601141
	HORVU7Hr1G080250	1.75243	0.00290828
	HORVU0Hr1G017080	1.74743	0.00230285
	HORVU6Hr1G020120	1.74358	0.00923909
	HORVU1Hr1G082020	1.73768	0.00188801
	HORVU5Hr1G098290	1.73632	7.87888e-06
	HORVU7Hr1G106790	1.73494	0.00158289
	HORVU4Hr1G018450	1.73454	2.54656e-07
	HORVU1Hr1G058020	1.73244	2.69565e-11
	HORVU1Hr1G078860	1.72655	0.00191744
	HORVU2Hr1G105090	1.72536	6.81226e-09
	HORVU7Hr1G099580	1.72293	0.00110321
	HORVU3Hr1G094140	1.71946	0.00962124
	HORVU7Hr1G040590	1.71208	0.000302347
	HORVU6Hr1G032290	1.7079	1.57024e-06
	HORVU3Hr1G067130	1.70782	0.00014096
	HORVU3Hr1G115610	1.70733	0.00122048
	HORVU2Hr1G078380	1.70289	4.39266e-05
	HORVU1Hr1G078280	1.69945	0.000861389
	HORVU2Hr1G083560	1.69131	0.0017155
	HORVU2Hr1G022690	1.68917	0.00881714
	HORVU4Hr1G002160	1.68574	1.24083e-08
	HORVU2Hr1G024740	1.68491	0.000141628
	HORVU6Hr1G026600	1.67994	3.57706e-07
	HORVU2Hr1G116830	1.67717	3.35532e-10
	HORVU2Hr1G042350	1.67481	4.26316e-06
	HORVU7Hr1G037350	1.67255	7.60895e-10
	HORVU4Hr1G087390	1.6695	0.00184281
	HORVU2Hr1G036530	1.65527	1.93518e-05
	HORVU4Hr1G073380	1.65351	2.7242e-08
	HORVU3Hr1G050590	1.65273	0.000917468
	HORVU7Hr1G109020	1.64114	9.42088e-05
	HORVU2Hr1G027600	1.63745	2.43349e-07
	HORVU3Hr1G101930	1.63731	1.99822e-10
	HORVU2Hr1G095080	1.63174	0.00844127
	HORVU1Hr1G029180	1.63121	5.97345e-07
	HORVU4Hr1G066000	1.63041	0.00237405
	HORVU6Hr1G093230	1.62674	1.48117e-07
	HORVU6Hr1G078990	1.62644	0.00507746
	HORVU1Hr1G010390	1.61395	0.00916164
	HORVU5Hr1G014320	1.61297	0.00362759
	HORVU4Hr1G063430	1.61252	4.61261e-05
	HORVU3Hr1G094090	1.61135	0.000991721
	HORVU1Hr1G065070	1.60935	1.58435e-07
	HORVU2Hr1G035020	1.60841	2.36793e-13
	HORVU3Hr1G076670	1.60808	0.000340793
	HORVU5Hr1G068450	1.60648	3.6051e-10
	HORVU1Hr1G052950	1.60413	2.64531e-09
	HORVU5Hr1G037890	1.60325	0.00049606
	HORVU1Hr1G074820	1.60214	2.3403e-05
	HORVU3Hr1G109930	1.6	0.000787388
	HORVU4Hr1G083620	1.5993	0.00189855
	HORVU2Hr1G116740	1.59867	2.37867e-06
	HORVU7Hr1G074330	1.59768	0.0080426
	HORVU0Hr1G009740	1.59602	7.5587e-13
	HORVU2Hr1G004200	1.59205	0.00631813
	HORVU3Hr1G097400	1.58965	0.000427226
	HORVU7Hr1G100570	1.58956	1.66348e-05
	HORVU7Hr1G121200	1.58768	0.000737348
	HORVU2Hr1G087370	1.58701	2.5284e-18
	HORVU7Hr1G116750	1.58688	0.00387825
	HORVU4Hr1G008310	1.58501	6.89647e-11
	HORVU5Hr1G094780	1.58464	1.29535e-08
	HORVU5Hr1G068200	1.58269	2.77852e-05
	HORVU5Hr1G056470	1.58158	2.2098e-05
	HORVU3Hr1G097390	1.58036	0.000944815
	HORVU1Hr1G078710	1.58036	0.00184281
	HORVU3Hr1G016320	1.5771	1.17102e-09
	HORVU6Hr1G027620	1.57676	9.54306e-18
	HORVU4Hr1G075180	1.57597	3.28908e-05
	HORVU1Hr1G038810	1.57563	8.73798e-05
	HORVU5Hr1G093960	1.56572	3.98222e-11
	HORVU6Hr1G019780	1.56496	2.53038e-10
	HORVU5Hr1G098360	1.56395	2.8337e-11
	HORVU3Hr1G084680	1.56253	2.82184e-08
	HORVU7Hr1G036060	1.56096	2.37524e-05
	HORVU7Hr1G041230	1.55923	2.59907e-10
	HORVU4Hr1G009800	1.55855	4.71103e-11
	HORVU7Hr1G119150	1.55821	0.00269468
	HORVU4Hr1G002530	1.5571	1.23666e-18
	HORVU6Hr1G020960	1.5498	0.00115148
	HORVU7Hr1G070010	1.54686	0.000121625
	HORVU3Hr1G054240	1.54652	1.88558e-08
	HORVU7Hr1G109080	1.54501	1.62532e-05
	HORVU6Hr1G004010	1.54413	8.38532e-06
	HORVU2Hr1G022820	1.54351	1.70301e-05
	HORVU5Hr1G034830	1.5409	0.00286184
	HORVU6Hr1G010980	1.54027	0.00330513
	HORVU6Hr1G050750	1.54012	0.00200759
	HORVU5Hr1G084810	1.54002	0.000627121
	HORVU2Hr1G116800	1.53963	2.22435e-10
	HORVU7Hr1G008510	1.53356	0.00191744
	HORVU4Hr1G056210	1.53351	9.68474e-06
	HORVU1Hr1G054040	1.53098	2.06367e-11
	HORVU7Hr1G039560	1.5245	0.00489099
	HORVU2Hr1G123890	1.52412	2.87153e-06
	HORVU6Hr1G086590	1.5241	2.10527e-07
	HORVU3Hr1G110140	1.52395	0.00963437
	HORVU3Hr1G061130	1.52341	2.12158e-06
	HORVU2Hr1G021150	1.52147	0.00259034
	HORVU1Hr1G055470	1.5207	1.01382e-06
	HORVU7Hr1G055980	1.52062	6.32211e-12
	HORVU3Hr1G027650	1.52023	9.26518e-08
	HORVU2Hr1G108840	1.51554	5.28119e-05
	HORVU5Hr1G080420	1.51327	0.000855869
	HORVU1Hr1G052620	1.51322	3.85606e-07
	HORVU1Hr1G046680	1.50751	0.000600417
	HORVU3Hr1G060570	1.50342	2.83219e-08
	HORVU2Hr1G066100	1.50001	1.37698e-05
	HORVU5Hr1G093140	1.49642	3.56897e-08
	HORVU7Hr1G037420	1.4952	2.58313e-05
	HORVU2Hr1G038030	1.48861	0.000272473
	HORVU7Hr1G035440	1.48835	1.94835e-06
	HORVU3Hr1G083520	1.48832	5.68622e-05
	HORVU1Hr1G056560	1.48574	0.00060478
	HORVU2Hr1G105140	1.48458	0.00027861
	HORVU4Hr1G070090	1.48393	0.00131403
	HORVU1Hr1G053740	1.48275	4.9841e-14
	HORVU7Hr1G053260	1.48193	0.000621144
	HORVU7Hr1G098440	1.48186	9.22824e-11
	HORVU6Hr1G062820	1.47827	9.00508e-05
	HORVU2Hr1G030840	1.47765	4.91123e-09
	HORVU5Hr1G020410	1.47616	0.00788384
	HORVU3Hr1G065770	1.47605	4.07679e-08
	HORVU2Hr1G097200	1.47344	9.05781e-10
	HORVU4Hr1G084680	1.4715	2.56154e-05
	HORVU2Hr1G120100	1.47094	5.47678e-05
	HORVU5Hr1G010860	1.46835	0.00775357
	HORVU2Hr1G038040	1.46828	1.99007e-05
	HORVU3Hr1G094320	1.4629	0.00116766
	HORVU6Hr1G008670	1.45928	0.000324531
	HORVU5Hr1G125620	1.45795	0.00607463
	HORVU1Hr1G077520	1.45736	0.00994109
	HORVU5Hr1G097930	1.45501	7.53138e-05
	HORVU2Hr1G036980	1.44732	0.00160731
	HORVU4Hr1G023300	1.4463	0.000382237
	HORVU1Hr1G059300	1.44601	5.34312e-07
	HORVU5Hr1G071340	1.44489	0.00358859
	HORVU1Hr1G038180	1.4444	0.00357845
	HORVU0Hr1G016780	1.44284	3.83259e-05
	HORVU3Hr1G006180	1.44257	3.40132e-07
	HORVU3Hr1G016800	1.44222	0.00224459
	HORVU2Hr1G010010	1.44176	8.41888e-06
	HORVU0Hr1G009120	1.43715	4.33144e-05
	HORVU2Hr1G119220	1.43612	0.000145213
	HORVU1Hr1G087530	1.43365	5.8278e-05
	HORVU1Hr1G060530	1.43364	1.57024e-06
	HORVU5Hr1G118270	1.43266	0.000281594
	HORVU2Hr1G021700	1.43192	0.000421286
	HORVU1Hr1G005680	1.43096	0.00173324
	HORVU1Hr1G048700	1.42868	3.16535e-07
	HORVU2Hr1G094690	1.42765	0.00958264
	HORVU7Hr1G036920	1.4265	0.000810973
	HORVU2Hr1G066080	1.42297	0.000191612
	HORVU6Hr1G092430	1.42263	0.0048808
	HORVU1Hr1G051740	1.4176	1.178e-05
	HORVU1Hr1G088510	1.41726	1.24006e-07
	HORVU2Hr1G093000	1.41519	0.00170904
	HORVU3Hr1G092280	1.40599	0.00587508
	HORVU7Hr1G111360	1.40449	5.58018e-06
	HORVU2Hr1G041110	1.40414	3.8937e-09
	HORVU2Hr1G100210	1.4041	9.50384e-07
	HORVU2Hr1G003770	1.40391	0.000146985
	HORVU0Hr1G017160	1.39669	1.63853e-05
	HORVU3Hr1G058100	1.39652	0.00123277
	HORVU4Hr1G075250	1.39643	4.00987e-07
	HORVU4Hr1G062830	1.39529	3.26048e-05
	HORVU1Hr1G085500	1.3943	4.96791e-07
	HORVU7Hr1G042240	1.39112	1.04554e-10
	HORVU6Hr1G071700	1.38933	0.00898443
	HORVU3Hr1G001040	1.38928	5.4564e-12
	HORVU2Hr1G088030	1.38867	7.19848e-07
	HORVU4Hr1G072340	1.38833	2.58313e-05
	HORVU2Hr1G100360	1.3823	0.00443635
	HORVU7Hr1G054510	1.37994	2.61326e-06
	HORVU6Hr1G013670	1.37968	6.45469e-09
	HORVU1Hr1G051200	1.37917	0.000160717
	HORVU7Hr1G098110	1.37663	1.22077e-12
	HORVU2Hr1G115640	1.3765	1.60539e-11
	HORVU4Hr1G012000	1.37509	0.00102833
	HORVU1Hr1G091460	1.37359	0.00186562
	HORVU3Hr1G065880	1.37317	0.000650941
	HORVU4Hr1G078390	1.37212	3.32027e-09
	HORVU5Hr1G011940	1.371	1.11925e-09
	HORVU5Hr1G073970	1.37024	1.69235e-15
	HORVU7Hr1G106900	1.36876	1.18007e-06
	HORVU6Hr1G069310	1.36719	6.85216e-05
	HORVU2Hr1G095130	1.36714	9.27687e-05
	HORVU1Hr1G075150	1.3665	7.2088e-17
	HORVU7Hr1G045600	1.36575	0.00146307
	HORVU3Hr1G067750	1.36557	0.000135813
	HORVU5Hr1G062290	1.36511	3.25716e-15
	HORVU1Hr1G087570	1.36463	2.29433e-09
	HORVU6Hr1G070290	1.36274	2.74054e-07
	HORVU1Hr1G054640	1.36213	0.00276629
	HORVU4Hr1G087760	1.36064	1.83234e-08
	HORVU5Hr1G053390	1.359	0.000938037
	HORVU2Hr1G029480	1.3562	5.2602e-06
	HORVU5Hr1G016780	1.35264	3.66231e-10
	HORVU3Hr1G058810	1.34916	6.15457e-05
	HORVU3Hr1G049730	1.34769	8.11301e-12
	HORVU2Hr1G109170	1.34764	0.00280948
	HORVU7Hr1G093080	1.34661	7.91641e-05
	HORVU3Hr1G065610	1.34513	0.000584136
	HORVU7Hr1G001040	1.34299	0.00344572
	HORVU2Hr1G116450	1.33409	0.00431704
	HORVU3Hr1G075150	1.33388	0.000506505
	HORVU2Hr1G092650	1.33372	0.000162375
	HORVU4Hr1G010540	1.33274	0.00423142
	HORVU7Hr1G109140	1.33042	1.93562e-07
	HORVU4Hr1G080120	1.32898	0.000213053
	HORVU3Hr1G081050	1.3285	0.000538211
	HORVU5Hr1G053010	1.32797	1.37733e-07
	HORVU7Hr1G120030	1.32777	1.7158e-05
	HORVU6Hr1G029240	1.3276	0.00431704
	HORVU5Hr1G042030	1.32671	0.000832123
	HORVU1Hr1G013210	1.32637	3.93846e-10
	HORVU5Hr1G124240	1.32469	3.96268e-05
	HORVU4Hr1G088280	1.32356	0.00834036
	HORVU1Hr1G010130	1.3218	1.14399e-07
	HORVU2Hr1G083430	1.32055	0.0032306
	HORVU2Hr1G020140	1.31979	0.00273238
	HORVU5Hr1G098310	1.31746	0.00240146
	HORVU3Hr1G021190	1.31479	8.7272e-07
	HORVU7Hr1G081590	1.31372	8.93167e-07
	HORVU7Hr1G001020	1.31291	0.000148871
	HORVU1Hr1G022900	1.31281	0.000654721
	HORVU2Hr1G093960	1.31011	0.000983875
	HORVU6Hr1G025830	1.3098	7.20641e-05
	HORVU3Hr1G024400	1.30829	0.000695273
	HORVU1Hr1G056430	1.3069	0.00181031
	HORVU5Hr1G042400	1.30479	0.00117855
	HORVU0Hr1G015370	1.29916	5.99109e-06
	HORVU1Hr1G082310	1.29579	5.20012e-06
	HORVU0Hr1G032410	1.29493	0.00132124
	HORVU5Hr1G108610	1.29455	1.178e-05
	HORVU4Hr1G003590	1.29407	0.00020256
	HORVU3Hr1G108330	1.29029	1.8239e-05
	HORVU5Hr1G067480	1.29008	0.00241448
	HORVU7Hr1G000260	1.28975	1.23511e-11
	HORVU2Hr1G001820	1.28939	0.0033793
	HORVU5Hr1G007340	1.28914	0.00093892
	HORVU5Hr1G060370	1.28527	0.000148871
	HORVU6Hr1G059500	1.28419	0.00376142
	HORVU2Hr1G087010	1.28356	3.65125e-07
	HORVU5Hr1G061300	1.2808	0.00574797
	HORVU5Hr1G009350	1.27971	0.000993776
	HORVU6Hr1G007010	1.27932	0.000301533
	HORVU5Hr1G080790	1.27853	1.85241e-08
	HORVU3Hr1G002710	1.27524	2.63346e-05
	HORVU2Hr1G094230	1.27387	2.93118e-06
	HORVU2Hr1G084640	1.27355	2.23513e-07
	HORVU0Hr1G019840	1.27238	0.00194589
	HORVU4Hr1G017660	1.27164	9.42498e-06
	HORVU3Hr1G097270	1.26741	0.00719576
	HORVU4Hr1G006480	1.26672	2.4752e-10
	HORVU2Hr1G021320	1.26554	0.00938808
	HORVU7Hr1G101580	1.26406	1.62176e-05
	HORVU3Hr1G000150	1.26155	1.46941e-05
	HORVU7Hr1G040280	1.25822	2.43934e-07
	HORVU5Hr1G100800	1.25438	0.00303856
	HORVU2Hr1G027370	1.25426	5.91774e-07
	HORVU3Hr1G100310	1.25402	0.00611876
	HORVU7Hr1G001190	1.25355	1.04874e-07
	HORVU3Hr1G085710	1.25282	7.1934e-05
	HORVU2Hr1G123030	1.25256	2.83514e-06
	HORVU2Hr1G123200	1.25192	0.00766521
	HORVU3Hr1G065630	1.24971	0.000415693
	HORVU3Hr1G051530	1.24737	0.00310217
	HORVU4Hr1G088620	1.24615	0.000184642
	HORVU3Hr1G089540	1.24523	0.000376014
	HORVU4Hr1G056220	1.245	2.13056e-07
	HORVU3Hr1G055980	1.24482	0.00202726
	HORVU7Hr1G119060	1.24115	0.00419865
	HORVU2Hr1G109910	1.23961	0.00102833
	HORVU6Hr1G065430	1.23842	0.00254754
	HORVU2Hr1G031400	1.23823	0.00111414
	HORVU7Hr1G038980	1.23455	0.00148077
	HORVU4Hr1G087740	1.2342	1.01053e-05
	HORVU7Hr1G039180	1.23071	1.11302e-05
	HORVU2Hr1G099220	1.22969	4.56705e-10
	HORVU3Hr1G016940	1.22298	0.00287459
	HORVU4Hr1G077630	1.21993	0.00695329
	HORVU1Hr1G091090	1.21738	0.0020047
	HORVU1Hr1G072500	1.21409	0.00230615
	HORVU2Hr1G072040	1.21407	0.000545345
	HORVU4Hr1G053850	1.21303	0.00711896
	HORVU5Hr1G061040	1.21278	0.00025466
	HORVU5Hr1G105780	1.21276	0.000417445
	HORVU6Hr1G051760	1.20909	0.0071844
	HORVU1Hr1G052040	1.20831	6.98115e-07
	HORVU4Hr1G054880	1.20529	0.000675207
	HORVU3Hr1G100060	1.20526	0.0091719
	HORVU6Hr1G092470	1.20508	0.0065267
	HORVU5Hr1G041490	1.20391	6.24674e-06
	HORVU6Hr1G077750	1.20121	0.0084535
	HORVU7Hr1G105620	1.20003	0.000207791
	HORVU7Hr1G113830	1.19855	0.00265215
	HORVU3Hr1G108630	1.19819	1.94043e-05
	HORVU3Hr1G042140	1.19774	0.000187854
	HORVU5Hr1G063470	1.1966	0.000491172
	HORVU7Hr1G007900	1.1952	4.19447e-06
	HORVU2Hr1G096360	1.19335	0.00105068
	HORVU3Hr1G019440	1.1896	0.00384062
	HORVU6Hr1G059710	1.18838	0.0022257
	HORVU5Hr1G056130	1.18571	1.70962e-06
	HORVU1Hr1G047440	1.18511	4.01991e-11
	HORVU5Hr1G082760	1.18166	0.000233991
	HORVU2Hr1G060460	1.18032	1.47776e-06
	HORVU2Hr1G028510	1.17871	0.00363007
	HORVU5Hr1G065330	1.17152	1.48821e-05
	HORVU7Hr1G120340	1.17111	0.00356422
	HORVU3Hr1G111650	1.17089	0.00323081
	HORVU1Hr1G094490	1.1706	2.85149e-09
	HORVU1Hr1G051050	1.17023	0.000417137
	HORVU3Hr1G116200	1.16944	3.75044e-05
	HORVU3Hr1G036150	1.16912	0.00112841
	HORVU2Hr1G079270	1.16835	0.00524258
	HORVU1Hr1G089530	1.1683	1.1351e-05
	HORVU3Hr1G089000	1.16767	0.0047921
	HORVU4Hr1G076850	1.16746	9.81829e-06
	HORVU4Hr1G075410	1.16717	4.99684e-12
	HORVU2Hr1G109850	1.16693	1.10766e-08
	HORVU3Hr1G019140	1.1613	1.03513e-05
	HORVU3Hr1G062570	1.15992	9.01136e-05
	HORVU7Hr1G081320	1.1584	0.00217912
	HORVU7Hr1G061070	1.15451	0.00151028
	HORVU1Hr1G075920	1.15262	0.000341132
	HORVU3Hr1G071540	1.15216	0.00672516
	HORVU7Hr1G070730	1.15155	0.000523018
	HORVU7Hr1G119480	1.15142	0.00194418
	HORVU6Hr1G077780	1.15035	0.00262437
	HORVU2Hr1G082420	1.15018	2.47697e-05
	HORVU2Hr1G033470	1.1477	0.0006081
	HORVU4Hr1G080610	1.14446	0.000268681
	HORVU6Hr1G000520	1.14395	0.000243543
	HORVU6Hr1G064610	1.14223	2.27654e-05
	HORVU7Hr1G039360	1.14111	0.00929183
	HORVU2Hr1G021500	1.14086	9.60691e-05
	HORVU4Hr1G054480	1.1405	8.93167e-07
	HORVU5Hr1G125630	1.1385	0.000391083
	HORVU7Hr1G078410	1.1379	2.01018e-05
	HORVU7Hr1G051930	1.13658	0.000438232
	HORVU7Hr1G025680	1.13641	0.00142322
	HORVU6Hr1G087400	1.13555	9.12592e-05
	HORVU4Hr1G079800	1.13535	2.47759e-08
	HORVU2Hr1G021740	1.1345	0.00233959
	HORVU6Hr1G074650	1.13163	0.00741898
	HORVU5Hr1G116320	1.13118	0.00624482
	HORVU6Hr1G081980	1.13027	0.00464791
	HORVU4Hr1G071890	1.13019	0.000182892
	HORVU6Hr1G067670	1.12954	3.78895e-08
	HORVU1Hr1G037110	1.12701	5.28119e-05
	HORVU6Hr1G083720	1.12444	0.000185298
	HORVU1Hr1G093390	1.12267	0.000143626
	HORVU3Hr1G058320	1.12212	0.00720233
	HORVU5Hr1G054180	1.12067	6.60008e-06
	HORVU4Hr1G085940	1.1195	0.00339157
	HORVU7Hr1G010370	1.11897	0.00030297
	HORVU5Hr1G086500	1.11619	0.00115482
	HORVU0Hr1G017000	1.11455	0.000348377
	HORVU1Hr1G064700	1.11445	0.00663916
	HORVU7Hr1G096900	1.11418	0.00632185
	HORVU1Hr1G051500	1.11399	0.00756042
	HORVU3Hr1G093260	1.11362	0.000235723
	HORVU4Hr1G041610	1.11098	0.00526445
	HORVU7Hr1G082910	1.10949	0.000815618
	HORVU7Hr1G113850	1.10739	5.21238e-07
	HORVU5Hr1G122280	1.10528	0.00546424
	HORVU1Hr1G029770	1.10148	0.00030164
	HORVU7Hr1G121250	1.09987	0.00310217
	HORVU7Hr1G040250	1.09954	0.00561184
	HORVU3Hr1G024470	1.09756	0.0020452
	HORVU2Hr1G027400	1.097	0.000246897
	HORVU0Hr1G032110	1.09614	0.00107938
	HORVU5Hr1G095910	1.09533	7.07924e-07
	HORVU6Hr1G016750	1.09361	0.000751772
	HORVU1Hr1G057410	1.09248	0.00813592
	HORVU4Hr1G067520	1.08443	0.00522616
	HORVU2Hr1G002500	1.08416	0.000104184
	HORVU3Hr1G028210	1.08397	3.19666e-05
	HORVU3Hr1G049060	1.08326	0.00043068
	HORVU5Hr1G118500	1.08281	0.0015763
	HORVU4Hr1G008870	1.08082	9.85814e-06
	HORVU5Hr1G038070	1.07754	3.64945e-05
	HORVU7Hr1G099650	1.0763	0.00145725
	HORVU7Hr1G085010	1.0759	0.00532441
	HORVU6Hr1G073850	1.0735	0.0048719
	HORVU7Hr1G078760	1.06951	4.52068e-06
	HORVU3Hr1G040360	1.06863	0.000943294
	HORVU3Hr1G076640	1.06823	0.00740424
	HORVU3Hr1G043390	1.06606	6.30061e-07
	HORVU7Hr1G001070	1.06468	5.21238e-07
	HORVU7Hr1G020620	1.06331	0.000142913
	HORVU4Hr1G078400	1.06215	1.32051e-07
	HORVU7Hr1G050160	1.0604	0.000429576
	HORVU6Hr1G083160	1.05866	2.84941e-05
	HORVU1Hr1G072140	1.05833	0.00658547
	HORVU1Hr1G074260	1.05619	0.00048497
	HORVU7Hr1G070330	1.05588	7.56972e-06
	HORVU1Hr1G002220	1.0556	0.00766988
	HORVU2Hr1G076100	1.05515	0.00763619
	HORVU1Hr1G008580	1.05487	0.0084535
	HORVU6Hr1G073280	1.05395	1.5761e-05
	HORVU6Hr1G065690	1.04891	1.81722e-07
	HORVU2Hr1G028380	1.04672	0.000663798
	HORVU7Hr1G049860	1.04596	0.00866246
	HORVU3Hr1G019430	1.04493	0.000993776
	HORVU6Hr1G084390	1.04323	0.0079582
	HORVU4Hr1G024710	1.04302	0.000188864
	HORVU7Hr1G010230	1.04141	3.73679e-07
	HORVU1Hr1G023330	1.04101	0.00898733
	HORVU7Hr1G089240	1.03976	0.000241422
	HORVU7Hr1G072610	1.03774	0.00200569
	HORVU7Hr1G104830	1.03746	0.00479849
	HORVU3Hr1G017100	1.03577	2.41939e-05
	HORVU4Hr1G088670	1.03566	0.00310217
	HORVU4Hr1G056770	1.03498	3.63761e-05
	HORVU5Hr1G102010	1.03195	0.000698966
	HORVU2Hr1G001600	1.03154	0.000377881
	HORVU5Hr1G107380	1.03151	0.000288776
	HORVU6Hr1G005240	1.03132	0.0086005
	HORVU7Hr1G033370	1.02951	0.00292114
	HORVU1Hr1G049860	1.02729	0.00161105
	HORVU2Hr1G098110	1.02531	0.000495795
	HORVU5Hr1G072760	1.02502	0.00095415
	HORVU6Hr1G083470	1.02307	0.00243825
	HORVU1Hr1G076090	1.02232	0.000226059
	HORVU1Hr1G054210	1.02175	0.00315115
	HORVU1Hr1G042050	1.01865	0.00158472
	HORVU7Hr1G089470	1.01618	0.00588471
	HORVU2Hr1G068010	1.01506	0.00200388
	HORVU5Hr1G114540	1.01502	0.00173945
	HORVU5Hr1G023880	1.01189	7.20421e-05
	HORVU6Hr1G030880	1.01007	0.0032051
	HORVU5Hr1G024410	1.00805	8.47911e-08
	HORVU2Hr1G063820	1.00799	0.00160061
	HORVU0Hr1G009870	1.00727	0.00254754
	HORVU3Hr1G000690	1.0056	0.00108117
	HORVU6Hr1G067880	1.00531	0.00101557
	HORVU5Hr1G084700	1.00518	5.13219e-07
	HORVU7Hr1G038270	1.00383	0.00310217
	HORVU0Hr1G016410	1.00107	0.00642625
	HORVU2Hr1G081650	1.00072	0.00338441
	HORVU1Hr1G075040	-1.00466	0.000316249
	HORVU2Hr1G067250	-1.00469	0.000354295
	HORVU5Hr1G073680	-1.00681	0.0016597
	HORVU4Hr1G090660	-1.00699	3.41812e-06
	HORVU3Hr1G070700	-1.00727	0.00257179
	HORVU3Hr1G001450	-1.00766	0.000358456
	HORVU3Hr1G010620	-1.00946	0.00239313
	HORVU1Hr1G082970	-1.00985	4.97966e-05
	HORVU5Hr1G022350	-1.0101	0.00098968
	HORVU7Hr1G046280	-1.01112	0.00332737
	HORVU4Hr1G043530	-1.01156	0.00272225
	HORVU7Hr1G027480	-1.01195	9.1366e-05
	HORVU2Hr1G106020	-1.01473	2.95588e-05
	HORVU5Hr1G104570	-1.01549	5.00433e-07
	HORVU2Hr1G021350	-1.01664	0.000993776
	HORVU2Hr1G088110	-1.01959	0.00345412
	HORVU4Hr1G067370	-1.01971	0.0081279
	HORVU3Hr1G053380	-1.02012	1.82267e-06
	HORVU6Hr1G050140	-1.02135	0.00240131
	HORVU3Hr1G108930	-1.02221	0.00128733
	HORVU1Hr1G054930	-1.02443	0.00795291
	HORVU4Hr1G013330	-1.02548	0.00826479
	HORVU2Hr1G083170	-1.02635	0.00665937
	HORVU5Hr1G043460	-1.02664	0.00719576
	HORVU3Hr1G100350	-1.02688	1.96011e-05
	HORVU2Hr1G071110	-1.02778	0.000978642
	HORVU3Hr1G087860	-1.02786	0.000288776
	HORVU1Hr1G083370	-1.02796	0.000465742
	HORVU6Hr1G077070	-1.03015	0.00255472
	HORVU6Hr1G009820	-1.03055	0.00150759
	HORVU5Hr1G054510	-1.03269	0.000545948
	HORVU1Hr1G014070	-1.03313	0.00227948
	HORVU3Hr1G112010	-1.03438	0.00239768
	HORVU1Hr1G073150	-1.0349	0.0010863
	HORVU6Hr1G010200	-1.03572	0.00270971
	HORVU6Hr1G030800	-1.03659	0.000907483
	HORVU1Hr1G019500	-1.03687	5.75538e-05
	HORVU1Hr1G050830	-1.03919	0.00103943
	HORVU7Hr1G046970	-1.0401	0.00236103
	HORVU3Hr1G033410	-1.04076	0.00631779
	HORVU5Hr1G109640	-1.04281	0.00138714
	HORVU1Hr1G053050	-1.04297	2.06994e-06
	HORVU5Hr1G060070	-1.04402	0.00378488
	HORVU3Hr1G096580	-1.04472	0.00189089
	HORVU4Hr1G022170	-1.04647	0.00509543
	HORVU4Hr1G015260	-1.04733	0.00154793
	HORVU7Hr1G048330	-1.04762	0.00732805
	HORVU1Hr1G036920	-1.05203	5.77933e-07
	HORVU1Hr1G000170	-1.05283	0.00298884
	HORVU3Hr1G045890	-1.05408	0.000419009
	HORVU1Hr1G054060	-1.05413	2.10144e-05
	HORVU2Hr1G013730	-1.05414	0.00911475
	HORVU0Hr1G008650	-1.055	0.00598149
	HORVU7Hr1G032750	-1.05564	1.89895e-05
	HORVU3Hr1G112690	-1.05665	0.00173414
	HORVU4Hr1G048700	-1.05763	0.000773584
	HORVU5Hr1G109190	-1.05914	0.00291004
	HORVU3Hr1G018530	-1.05955	0.0028424
	HORVU7Hr1G090240	-1.06029	2.15326e-06
	HORVU3Hr1G022340	-1.06072	8.08781e-07
	HORVU5Hr1G059410	-1.0617	2.67062e-05
	HORVU2Hr1G032970	-1.0624	0.00216764
	HORVU3Hr1G080040	-1.06246	0.000160717
	HORVU7Hr1G079030	-1.06351	0.00180138
	HORVU6Hr1G089780	-1.06418	0.0071085
	HORVU4Hr1G002650	-1.06832	0.000832437
	HORVU5Hr1G006280	-1.07038	0.00351738
	HORVU1Hr1G068770	-1.07097	0.00197708
	HORVU2Hr1G090930	-1.07098	0.00834036
	HORVU7Hr1G100230	-1.07148	0.00550231
	HORVU7Hr1G077000	-1.07187	0.00530125
	HORVU4Hr1G066270	-1.07204	0.00310217
	HORVU1Hr1G024740	-1.07407	0.0039437
	HORVU4Hr1G065800	-1.07515	2.36644e-05
	HORVU7Hr1G030160	-1.07629	0.0025218
	HORVU4Hr1G059610	-1.07664	0.00716377
	HORVU2Hr1G044510	-1.07682	0.00199818
	HORVU1Hr1G004610	-1.0814	0.00181054
	HORVU2Hr1G118570	-1.08393	0.00106147
	HORVU7Hr1G088560	-1.08533	0.000626532
	HORVU5Hr1G018350	-1.08685	0.00415041
	HORVU5Hr1G074230	-1.08711	1.74617e-07
	HORVU1Hr1G056210	-1.08722	0.00016467
	HORVU3Hr1G082070	-1.08905	3.81281e-05
	HORVU3Hr1G059700	-1.08958	0.000444149
	HORVU4Hr1G054240	-1.09215	0.0012511
	HORVU1Hr1G009630	-1.09328	0.00957278
	HORVU4Hr1G051610	-1.09383	0.00453944
	HORVU1Hr1G038700	-1.09529	0.00515034
	HORVU6Hr1G054560	-1.09808	6.18357e-05
	HORVU3Hr1G109330	-1.09867	0.00114091
	HORVU2Hr1G034440	-1.0996	0.00012526
	HORVU2Hr1G007350	-1.10294	0.00297051
	HORVU3Hr1G030040	-1.10633	0.0077452
	HORVU5Hr1G087730	-1.10653	0.000956278
	HORVU2Hr1G093580	-1.10802	0.000321935
	HORVU3Hr1G015740	-1.11089	0.000210576
	HORVU2Hr1G098500	-1.1115	0.00586652
	HORVU5Hr1G045640	-1.11222	0.00292114
	HORVU5Hr1G083240	-1.11371	0.00208478
	HORVU5Hr1G059430	-1.11538	0.00536867
	HORVU5Hr1G069990	-1.121	0.00148429
	HORVU3Hr1G064040	-1.12433	0.00369877
	HORVU5Hr1G050940	-1.12529	1.32518e-07
	HORVU3Hr1G086380	-1.12627	0.00518493
	HORVU7Hr1G087250	-1.12882	0.00199818
	HORVU4Hr1G048330	-1.13008	2.96707e-05
	HORVU2Hr1G036210	-1.13035	2.78049e-05
	HORVU1Hr1G047710	-1.13044	4.38411e-05
	HORVU3Hr1G078840	-1.13135	0.00621492
	HORVU7Hr1G000370	-1.1316	1.87155e-06
	HORVU2Hr1G066480	-1.13256	4.03078e-07
	HORVU3Hr1G077880	-1.13393	0.000759782
	HORVU7Hr1G115330	-1.13586	0.00526407
	HORVU4Hr1G078230	-1.13748	0.000613812
	HORVU1Hr1G016640	-1.13785	0.000553215
	HORVU6Hr1G089460	-1.1385	4.27192e-06
	HORVU6Hr1G079810	-1.14083	0.00529455
	HORVU7Hr1G079460	-1.14303	0.00369746
	HORVU2Hr1G073680	-1.14347	5.59233e-07
	HORVU1Hr1G017480	-1.14498	0.00015969
	HORVU6Hr1G070610	-1.14523	0.00389511
	HORVU4Hr1G017240	-1.1453	0.000301869
	HORVU2Hr1G046180	-1.14562	0.000509104
	HORVU3Hr1G053620	-1.14611	1.63853e-05
	HORVU4Hr1G010740	-1.14732	3.23353e-05
	HORVU3Hr1G068780	-1.14879	5.57947e-05
	HORVU6Hr1G057170	-1.15026	0.004663
	HORVU4Hr1G054870	-1.15055	2.95859e-11
	HORVU3Hr1G056090	-1.15302	0.00220493
	HORVU1Hr1G008810	-1.15305	0.00810492
	HORVU7Hr1G094240	-1.15547	0.000654721
	HORVU1Hr1G054100	-1.15618	7.57486e-06
	HORVU6Hr1G033160	-1.1592	0.000417137
	HORVU5Hr1G094840	-1.15963	0.0034526
	HORVU5Hr1G092960	-1.16112	7.72716e-06
	HORVU2Hr1G081540	-1.1617	0.00922181
	HORVU2Hr1G118360	-1.16171	0.000150968
	HORVU2Hr1G088760	-1.16178	0.00665549
	HORVU4Hr1G076440	-1.16233	0.0076912
	HORVU5Hr1G016600	-1.16392	0.00963098
	HORVU1Hr1G073330	-1.16407	0.00193475
	HORVU6Hr1G058840	-1.16445	0.000212517
	HORVU4Hr1G077850	-1.1647	0.000124253
	HORVU5Hr1G078950	-1.16485	0.00371152
	HORVU5Hr1G011270	-1.16547	0.00665702
	HORVU7Hr1G078670	-1.16659	0.00110651
	HORVU6Hr1G017080	-1.16721	0.000312781
	HORVU4Hr1G003400	-1.16864	4.71682e-06
	HORVU7Hr1G027810	-1.17005	0.0064047
	HORVU5Hr1G006330	-1.17015	6.63542e-07
	HORVU3Hr1G116060	-1.17041	2.39403e-07
	HORVU3Hr1G031220	-1.17073	0.0091587
	HORVU3Hr1G095880	-1.17122	0.000348284
	HORVU4Hr1G078950	-1.17197	0.00189518
	HORVU3Hr1G081860	-1.17333	0.000793937
	HORVU4Hr1G080410	-1.17352	0.00267047
	HORVU5Hr1G041250	-1.17601	0.00465789
	HORVU2Hr1G065330	-1.1767	0.00193881
	HORVU3Hr1G113620	-1.18051	0.000114949
	HORVU5Hr1G059070	-1.18149	3.98392e-05
	HORVU5Hr1G013510	-1.18211	0.00237405
	HORVU7Hr1G040130	-1.18229	5.45673e-05
	HORVU4Hr1G009070	-1.18238	0.00518493
	HORVU2Hr1G023260	-1.18375	6.833e-05
	HORVU3Hr1G060500	-1.18501	2.69111e-06
	HORVU2Hr1G092900	-1.18518	0.000398564
	HORVU4Hr1G026960	-1.18619	0.0010863
	HORVU2Hr1G113300	-1.1868	0.00639269
	HORVU5Hr1G042740	-1.18791	6.61064e-05
	HORVU3Hr1G075040	-1.18859	4.40745e-08
	HORVU2Hr1G070700	-1.1894	0.00206522
	HORVU2Hr1G092420	-1.19064	0.000131589
	HORVU3Hr1G026330	-1.19123	0.000741201
	HORVU6Hr1G064740	-1.19125	4.33203e-05
	HORVU1Hr1G059590	-1.19447	0.002754
	HORVU1Hr1G017460	-1.19565	1.62532e-05
	HORVU7Hr1G099320	-1.19629	0.00129638
	HORVU2Hr1G113180	-1.19711	0.00104696
	HORVU7Hr1G082560	-1.1973	0.0013699
	HORVU0Hr1G021940	-1.20022	0.00184024
	HORVU5Hr1G103060	-1.20263	0.00143941
	HORVU2Hr1G120260	-1.20282	0.00213767
	HORVU1Hr1G028030	-1.20858	1.13635e-06
	HORVU7Hr1G108150	-1.20962	1.17803e-07
	HORVU2Hr1G079610	-1.20965	0.00691504
	HORVU3Hr1G090350	-1.20993	0.000206609
	HORVU0Hr1G020420	-1.21017	2.0635e-05
	HORVU5Hr1G001920	-1.21092	2.84512e-07
	HORVU2Hr1G086980	-1.21144	0.00330671
	HORVU4Hr1G008980	-1.21259	0.00118407
	HORVU3Hr1G055620	-1.21601	0.00310217
	HORVU3Hr1G027160	-1.21645	0.00578668
	HORVU1Hr1G088870	-1.21763	0.000392228
	HORVU5Hr1G113810	-1.21801	6.39737e-08
	HORVU4Hr1G067280	-1.21954	2.73041e-08
	HORVU3Hr1G087570	-1.22076	0.000832123
	HORVU7Hr1G098220	-1.2212	7.20641e-05
	HORVU2Hr1G107860	-1.22179	0.0006547
	HORVU7Hr1G113350	-1.22277	3.90679e-05
	HORVU5Hr1G085310	-1.22282	0.00120232
	HORVU7Hr1G093940	-1.22573	0.00286545
	HORVU5Hr1G047730	-1.22595	2.73041e-08
	HORVU4Hr1G076750	-1.22691	0.0022709
	HORVU5Hr1G079040	-1.2274	0.000174736
	HORVU3Hr1G098580	-1.22932	1.5022e-05
	HORVU6Hr1G011510	-1.23062	0.00807422
	HORVU3Hr1G110350	-1.23241	0.000182612
	HORVU3Hr1G065790	-1.23269	0.00486592
	HORVU4Hr1G010980	-1.23295	0.00149876
	HORVU3Hr1G030340	-1.2333	0.000650941
	HORVU3Hr1G116310	-1.23515	0.00020096
	HORVU4Hr1G059950	-1.23605	0.00344572
	HORVU5Hr1G115100	-1.23615	8.51874e-09
	HORVU1Hr1G025530	-1.23648	0.000283926
	HORVU4Hr1G000650	-1.2367	1.75025e-05
	HORVU7Hr1G024980	-1.23844	0.00685506
	HORVU5Hr1G057740	-1.24107	3.46919e-05
	HORVU1Hr1G037270	-1.24114	0.00102919
	HORVU4Hr1G059170	-1.24169	6.64771e-13
	HORVU4Hr1G005300	-1.24306	0.00518493
	HORVU6Hr1G001160	-1.24387	0.0017806
	HORVU5Hr1G111290	-1.24396	0.00380604
	HORVU5Hr1G068770	-1.24413	0.000319217
	HORVU6Hr1G059940	-1.24505	0.000713876
	HORVU1Hr1G059580	-1.24509	0.000777602
	HORVU1Hr1G020720	-1.24512	0.000364958
	HORVU6Hr1G073990	-1.24609	4.22417e-05
	HORVU7Hr1G073460	-1.24655	2.96525e-06
	HORVU5Hr1G072520	-1.24818	7.17608e-05
	HORVU7Hr1G096660	-1.24845	1.10913e-06
	HORVU4Hr1G054970	-1.24853	1.01582e-06
	HORVU6Hr1G077710	-1.25046	0.000156937
	HORVU5Hr1G105950	-1.2521	0.00142902
	HORVU5Hr1G074020	-1.25231	7.91641e-05
	HORVU4Hr1G088340	-1.25306	5.79289e-06
	HORVU3Hr1G006250	-1.25377	0.000338862
	HORVU3Hr1G047220	-1.25465	0.00124771
	HORVU2Hr1G067350	-1.25695	0.00549616
	HORVU4Hr1G068420	-1.25845	0.000268742
	HORVU6Hr1G012640	-1.25863	0.000234167
	HORVU2Hr1G046550	-1.25901	2.14063e-07
	HORVU7Hr1G012310	-1.25938	0.00680733
	HORVU2Hr1G122320	-1.26151	4.41687e-09
	HORVU7Hr1G118690	-1.26155	0.00768552
	HORVU2Hr1G016440	-1.26431	0.000917783
	HORVU4Hr1G012530	-1.2672	0.000101452
	HORVU7Hr1G047920	-1.26757	0.00756779
	HORVU7Hr1G049240	-1.26945	0.000862913
	HORVU7Hr1G108960	-1.27031	0.000997444
	HORVU3Hr1G109220	-1.27229	0.00498937
	HORVU3Hr1G066810	-1.2727	0.000731048
	HORVU1Hr1G018360	-1.27574	0.000168441
	HORVU7Hr1G093680	-1.27621	0.00869203
	HORVU7Hr1G117970	-1.27798	5.39057e-06
	HORVU3Hr1G080830	-1.27849	3.12305e-12
	HORVU6Hr1G076730	-1.28039	5.93862e-05
	HORVU5Hr1G112610	-1.28126	0.00919281
	HORVU4Hr1G078690	-1.28141	0.000745626
	HORVU3Hr1G117570	-1.28158	2.52759e-05
	HORVU6Hr1G034570	-1.28487	4.8274e-08
	HORVU4Hr1G061340	-1.28612	0.00307434
	HORVU3Hr1G081100	-1.28718	2.35427e-06
	HORVU1Hr1G049230	-1.28746	0.000128719
	HORVU1Hr1G094710	-1.28946	0.00213133
	HORVU3Hr1G002000	-1.29013	0.00536867
	HORVU3Hr1G117590	-1.29036	3.46963e-05
	HORVU7Hr1G091100	-1.29072	4.14521e-07
	HORVU2Hr1G112170	-1.29107	1.38966e-05
	HORVU4Hr1G057550	-1.29148	0.00408358
	HORVU2Hr1G019790	-1.2922	0.00220493
	HORVU3Hr1G056580	-1.29239	0.000237489
	HORVU1Hr1G063740	-1.29263	8.92889e-07
	HORVU4Hr1G082140	-1.29386	0.0022709
	HORVU5Hr1G080860	-1.29415	0.00200962
	HORVU3Hr1G018980	-1.29421	0.00380604
	HORVU4Hr1G021650	-1.29711	0.00191132
	HORVU6Hr1G058640	-1.2974	2.52957e-05
	HORVU3Hr1G015540	-1.29746	0.00167192
	HORVU4Hr1G063690	-1.29902	1.10855e-05
	HORVU5Hr1G111520	-1.29933	0.000952652
	HORVU2Hr1G108480	-1.3004	0.000109884
	HORVU5Hr1G106470	-1.30503	0.00449008
	HORVU2Hr1G080890	-1.30635	0.000762886
	HORVU7Hr1G091800	-1.30802	0.00472271
	HORVU5Hr1G103680	-1.31052	0.00775357
	HORVU4Hr1G057170	-1.31063	2.00204e-08
	HORVU4Hr1G019990	-1.31505	0.00714586
	HORVU2Hr1G024160	-1.31564	2.97754e-05
	HORVU6Hr1G020380	-1.31958	0.00133283
	HORVU2Hr1G107760	-1.31971	0.00176058
	HORVU4Hr1G079710	-1.32022	9.06283e-07
	HORVU7Hr1G008170	-1.32379	0.000388013
	HORVU7Hr1G044210	-1.3238	0.00217217
	HORVU5Hr1G082890	-1.32638	1.90276e-09
	HORVU7Hr1G082710	-1.32704	0.00230615
	HORVU7Hr1G011250	-1.32746	0.000711456
	HORVU7Hr1G118720	-1.32782	0.00934743
	HORVU2Hr1G078840	-1.33099	0.00174892
	HORVU1Hr1G013970	-1.33162	0.00129986
	HORVU3Hr1G016690	-1.33336	0.000364958
	HORVU5Hr1G098300	-1.33663	0.00014307
	HORVU7Hr1G112900	-1.33926	0.00163663
	HORVU4Hr1G060720	-1.34108	0.000442894
	HORVU6Hr1G058630	-1.34252	0.00142585
	HORVU1Hr1G060490	-1.34318	1.94049e-08
	HORVU5Hr1G092290	-1.34493	7.50126e-07
	HORVU4Hr1G026160	-1.34894	1.69519e-05
	HORVU4Hr1G000830	-1.35049	6.3022e-05
	HORVU6Hr1G088960	-1.35054	0.00020096
	HORVU0Hr1G000780	-1.3506	6.79799e-13
	HORVU7Hr1G049370	-1.35077	1.1427e-07
	HORVU1Hr1G090870	-1.35146	0.000243543
	HORVU1Hr1G064530	-1.35174	2.60684e-06
	HORVU2Hr1G075610	-1.3518	0.00213519
	HORVU1Hr1G063510	-1.35305	1.91467e-06
	HORVU7Hr1G058120	-1.35459	0.000148683
	HORVU3Hr1G021150	-1.35613	0.00108599
	HORVU6Hr1G079030	-1.35723	0.0038256
	HORVU2Hr1G001810	-1.3584	0.00549481
	HORVU1Hr1G021150	-1.35916	0.00180138
	HORVU3Hr1G086190	-1.35931	0.00479222
	HORVU6Hr1G034760	-1.35953	7.43403e-10
	HORVU3Hr1G074960	-1.35984	7.98217e-05
	HORVU5Hr1G119270	-1.35989	0.00994816
	HORVU2Hr1G119110	-1.36006	5.2331e-06
	HORVU1Hr1G021140	-1.36118	9.65837e-09
	HORVU1Hr1G072720	-1.36144	5.98827e-09
	HORVU5Hr1G036590	-1.3624	2.00577e-07
	HORVU5Hr1G048300	-1.36255	2.63346e-05
	HORVU2Hr1G112070	-1.36635	2.07121e-06
	HORVU4Hr1G002710	-1.3673	3.16585e-07
	HORVU2Hr1G096890	-1.36764	1.16185e-06
	HORVU7Hr1G079160	-1.36797	0.00862351
	HORVU6Hr1G026280	-1.36936	0.000114298
	HORVU7Hr1G046820	-1.36939	0.000710426
	HORVU1Hr1G017050	-1.3713	6.36409e-10
	HORVU7Hr1G101920	-1.37335	0.00627036
	HORVU5Hr1G079660	-1.37481	0.00551026
	HORVU2Hr1G092190	-1.3749	0.000199516
	HORVU5Hr1G050570	-1.37717	6.5749e-10
	HORVU5Hr1G080150	-1.37731	2.09033e-07
	HORVU4Hr1G012750	-1.37747	0.000305255
	HORVU3Hr1G063280	-1.37763	0.000815946
	HORVU3Hr1G099770	-1.37966	0.000993776
	HORVU2Hr1G081460	-1.3836	1.09918e-05
	HORVU7Hr1G030310	-1.38436	2.2563e-05
	HORVU6Hr1G064770	-1.38493	0.00015582
	HORVU6Hr1G063800	-1.38858	0.00198271
	HORVU5Hr1G085520	-1.38898	1.01676e-05
	HORVU2Hr1G046050	-1.38949	0.000137506
	HORVU3Hr1G008400	-1.39102	0.00960984
	HORVU4Hr1G068960	-1.3926	0.000164919
	HORVU3Hr1G038000	-1.39445	1.27304e-05
	HORVU5Hr1G081820	-1.39709	4.29723e-06
	HORVU3Hr1G052710	-1.39728	0.00127229
	HORVU4Hr1G073730	-1.39798	0.000128699
	HORVU4Hr1G082600	-1.39818	1.01023e-07
	HORVU1Hr1G051360	-1.3985	0.00102702
	HORVU2Hr1G031410	-1.39958	0.0070069
	HORVU7Hr1G042160	-1.40116	0.00165742
	HORVU2Hr1G118700	-1.40128	0.00356337
	HORVU2Hr1G030610	-1.4033	4.32727e-05
	HORVU4Hr1G007550	-1.40356	0.00768552
	HORVU6Hr1G059970	-1.4042	0.000547992
	HORVU6Hr1G076340	-1.40514	0.000737348
	HORVU7Hr1G083180	-1.40569	0.000712617
	HORVU1Hr1G086450	-1.4089	3.5081e-07
	HORVU5Hr1G059310	-1.41291	0.0096693
	HORVU3Hr1G020800	-1.41476	0.000508909
	HORVU5Hr1G018830	-1.41583	6.11882e-08
	HORVU0Hr1G023150	-1.41873	0.00290095
	HORVU3Hr1G105420	-1.42063	0.00188062
	HORVU2Hr1G033610	-1.42123	1.09231e-12
	HORVU7Hr1G000900	-1.42355	1.6111e-05
	HORVU7Hr1G118010	-1.42356	0.000333393
	HORVU1Hr1G059020	-1.42364	0.000587596
	HORVU3Hr1G022780	-1.42505	4.43274e-05
	HORVU3Hr1G013280	-1.42542	0.00853661
	HORVU3Hr1G077660	-1.42578	0.00384457
	HORVU6Hr1G085730	-1.4261	0.00519986
	HORVU3Hr1G017420	-1.42693	0.000242141
	HORVU7Hr1G036130	-1.4296	0.00198116
	HORVU3Hr1G095340	-1.42976	0.00660181
	HORVU1Hr1G054230	-1.43134	0.000503726
	HORVU7Hr1G113290	-1.43194	7.91641e-05
	HORVU4Hr1G063660	-1.43198	0.000870519
	HORVU4Hr1G003470	-1.43303	7.15259e-07
	HORVU4Hr1G014900	-1.43303	8.01397e-08
	HORVU7Hr1G078530	-1.43335	2.85549e-06
	HORVU7Hr1G103170	-1.43607	1.7598e-07
	HORVU2Hr1G080460	-1.43626	3.01193e-05
	HORVU2Hr1G112280	-1.4376	7.87888e-06
	HORVU4Hr1G046810	-1.43766	0.00127595
	HORVU3Hr1G028810	-1.4385	7.49147e-06
	HORVU5Hr1G001180	-1.44027	0.000627995
	HORVU5Hr1G101990	-1.441	7.96176e-05
	HORVU2Hr1G072750	-1.4417	0.00129207
	HORVU2Hr1G076720	-1.44186	0.00631227
	HORVU1Hr1G051020	-1.44328	0.000349751
	HORVU2Hr1G019990	-1.44465	0.00176042
	HORVU6Hr1G077620	-1.44477	0.00014096
	HORVU1Hr1G008360	-1.44528	0.00572351
	HORVU1Hr1G063390	-1.44728	7.91641e-05
	HORVU4Hr1G056610	-1.44985	6.91831e-05
	HORVU3Hr1G000580	-1.45271	0.000760323
	HORVU1Hr1G065630	-1.45466	0.00426632
	HORVU4Hr1G053780	-1.45599	0.00409891
	HORVU2Hr1G116090	-1.45753	2.54156e-07
	HORVU5Hr1G122060	-1.45951	4.06535e-09
	HORVU4Hr1G061440	-1.46003	0.002561
	HORVU7Hr1G036470	-1.46228	8.73048e-05
	HORVU4Hr1G074780	-1.4637	2.34816e-05
	HORVU6Hr1G028850	-1.46847	0.00129083
	HORVU1Hr1G063610	-1.47103	1.41134e-09
	HORVU4Hr1G069790	-1.47334	0.000298645
	HORVU5Hr1G020430	-1.4748	4.88117e-05
	HORVU6Hr1G063830	-1.47737	3.32515e-06
	HORVU4Hr1G085250	-1.48062	7.29915e-14
	HORVU0Hr1G017670	-1.48384	0.000832437
	HORVU4Hr1G085480	-1.48488	0.00488253
	HORVU5Hr1G040310	-1.48517	0.00973141
	HORVU5Hr1G045650	-1.4856	3.64214e-05
	HORVU2Hr1G114660	-1.48715	0.000335046
	HORVU5Hr1G016810	-1.49085	2.14013e-12
	HORVU1Hr1G078160	-1.49153	1.39573e-08
	HORVU4Hr1G085970	-1.49249	2.73041e-08
	HORVU5Hr1G099200	-1.49261	7.70027e-08
	HORVU3Hr1G095240	-1.493	4.0877e-05
	HORVU1Hr1G047390	-1.49427	5.2602e-06
	HORVU4Hr1G053570	-1.49675	0.00164684
	HORVU3Hr1G095700	-1.49827	5.13633e-06
	HORVU4Hr1G019610	-1.50068	1.64132e-06
	HORVU1Hr1G057460	-1.50118	4.58049e-10
	HORVU1Hr1G089830	-1.50203	7.02635e-06
	HORVU5Hr1G053840	-1.50207	7.83965e-06
	HORVU7Hr1G050660	-1.50281	0.0097193
	HORVU3Hr1G097770	-1.50283	0.00036687
	HORVU2Hr1G092750	-1.50319	0.00106248
	HORVU7Hr1G054610	-1.50677	0.00142585
	HORVU7Hr1G093580	-1.508	3.32382e-14
	HORVU6Hr1G069710	-1.50818	7.10544e-06
	HORVU3Hr1G026920	-1.51068	1.51796e-05
	HORVU6Hr1G067740	-1.51285	2.96525e-06
	HORVU7Hr1G029920	-1.51295	2.47697e-05
	HORVU7Hr1G087490	-1.51797	3.65412e-05
	HORVU4Hr1G010490	-1.52025	0.000143818
	HORVU1Hr1G085480	-1.52088	0.000114298
	HORVU5Hr1G030460	-1.52137	9.83439e-05
	HORVU7Hr1G011230	-1.52152	1.27304e-05
	HORVU7Hr1G024930	-1.52198	0.000930619
	HORVU2Hr1G078790	-1.52365	1.58172e-05
	HORVU5Hr1G115310	-1.52373	0.000607724
	HORVU7Hr1G089500	-1.52411	0.00858749
	HORVU2Hr1G030130	-1.52768	0.00119981
	HORVU5Hr1G051010	-1.53	2.64628e-07
	HORVU1Hr1G001950	-1.53096	7.74864e-09
	HORVU1Hr1G083700	-1.53165	2.28716e-06
	HORVU7Hr1G029750	-1.53167	0.00123342
	HORVU4Hr1G021370	-1.53193	0.000307306
	HORVU6Hr1G031640	-1.5334	1.33774e-10
	HORVU5Hr1G050990	-1.5341	0.000100463
	HORVU7Hr1G049470	-1.53461	7.61825e-07
	HORVU7Hr1G075710	-1.53538	1.54909e-05
	HORVU6Hr1G016890	-1.53863	0.00796821
	HORVU4Hr1G085990	-1.53872	0.000249636
	HORVU1Hr1G092640	-1.53971	0.00108708
	HORVU6Hr1G038700	-1.54141	0.000109218
	HORVU7Hr1G014870	-1.54179	0.000458661
	HORVU7Hr1G099070	-1.5431	4.15767e-06
	HORVU4Hr1G073020	-1.54664	7.15562e-05
	HORVU4Hr1G000620	-1.54835	2.62516e-05
	HORVU4Hr1G054210	-1.55038	2.8337e-11
	HORVU0Hr1G001490	-1.55081	0.00397674
	HORVU7Hr1G098370	-1.55213	0.00256668
	HORVU7Hr1G056310	-1.55227	3.90764e-08
	HORVU3Hr1G087050	-1.55387	7.70244e-17
	HORVU7Hr1G088430	-1.55437	1.8512e-07
	HORVU3Hr1G007590	-1.55453	0.00485805
	HORVU1Hr1G049190	-1.55603	9.93273e-11
	HORVU1Hr1G085240	-1.55862	0.00625077
	HORVU3Hr1G097810	-1.56187	0.00931271
	HORVU5Hr1G105790	-1.5623	0.00348542
	HORVU3Hr1G009360	-1.56488	0.00291004
	HORVU7Hr1G086010	-1.56763	0.00095415
	HORVU3Hr1G024210	-1.56868	2.36948e-05
	HORVU3Hr1G088190	-1.57147	3.67148e-05
	HORVU7Hr1G033170	-1.57367	0.000260163
	HORVU3Hr1G084220	-1.57811	0.000348284
	HORVU4Hr1G058970	-1.57841	0.000281594
	HORVU7Hr1G091250	-1.5798	7.74864e-09
	HORVU7Hr1G002110	-1.5839	1.69323e-06
	HORVU4Hr1G089560	-1.58498	0.00123565
	HORVU1Hr1G063340	-1.58711	9.12241e-05
	HORVU7Hr1G007800	-1.58799	0.00310217
	HORVU1Hr1G091130	-1.58856	0.00913952
	HORVU2Hr1G124960	-1.59064	1.42049e-05
	HORVU2Hr1G077710	-1.5918	0.00448205
	HORVU1Hr1G051580	-1.59249	0.00831952
	HORVU2Hr1G094960	-1.59351	4.14893e-05
	HORVU0Hr1G022270	-1.59633	8.30806e-07
	HORVU2Hr1G096640	-1.59805	0.00462923
	HORVU5Hr1G111850	-1.59899	4.43318e-06
	HORVU1Hr1G042250	-1.59985	2.57927e-07
	HORVU0Hr1G016430	-1.60156	4.86243e-09
	HORVU6Hr1G081930	-1.60297	1.01676e-05
	HORVU3Hr1G094730	-1.60404	4.55249e-07
	HORVU3Hr1G021810	-1.60493	2.2477e-07
	HORVU6Hr1G022590	-1.60643	1.04154e-06
	HORVU3Hr1G067760	-1.60832	1.55755e-06
	HORVU2Hr1G045970	-1.61355	9.43281e-06
	HORVU1Hr1G023220	-1.61415	6.74659e-08
	HORVU2Hr1G118100	-1.61524	0.00030223
	HORVU3Hr1G013270	-1.61729	0.000918479
	HORVU1Hr1G028170	-1.61739	0.000789996
	HORVU7Hr1G036100	-1.6225	0.00641476
	HORVU2Hr1G036960	-1.62443	9.79365e-06
	HORVU2Hr1G019270	-1.62494	1.94973e-08
	HORVU2Hr1G075010	-1.62505	2.90927e-11
	HORVU4Hr1G052320	-1.63033	4.09079e-06
	HORVU3Hr1G057540	-1.63071	0.000100312
	HORVU4Hr1G020710	-1.63095	1.53707e-07
	HORVU5Hr1G113900	-1.6313	0.000152349
	HORVU1Hr1G042370	-1.63248	0.00235088
	HORVU1Hr1G044560	-1.63254	0.000290711
	HORVU5Hr1G025950	-1.63485	0.0080426
	HORVU5Hr1G087800	-1.63539	0.00903771
	HORVU2Hr1G122470	-1.63807	2.48338e-08
	HORVU2Hr1G102920	-1.6386	0.000574805
	HORVU5Hr1G112440	-1.64002	0.00010378
	HORVU2Hr1G099550	-1.64633	0.00166745
	HORVU1Hr1G028920	-1.64713	0.00127229
	HORVU6Hr1G075900	-1.64766	9.7339e-05
	HORVU4Hr1G072310	-1.64935	3.25899e-06
	HORVU7Hr1G087700	-1.64961	6.63542e-07
	HORVU3Hr1G051330	-1.65012	0.000458248
	HORVU3Hr1G024500	-1.65064	1.97631e-08
	HORVU4Hr1G013150	-1.65106	0.000358456
	HORVU3Hr1G019820	-1.65139	7.92026e-05
	HORVU2Hr1G099450	-1.65185	0.000904551
	HORVU5Hr1G007910	-1.65372	4.11141e-06
	HORVU5Hr1G071010	-1.6538	0.00025466
	HORVU3Hr1G004140	-1.65511	1.35412e-06
	HORVU3Hr1G017160	-1.65516	0.000380954
	HORVU2Hr1G098160	-1.6567	2.59567e-09
	HORVU4Hr1G065900	-1.65762	2.23928e-06
	HORVU7Hr1G054520	-1.65783	0.00385994
	HORVU1Hr1G048950	-1.66055	0.000245076
	HORVU1Hr1G076800	-1.66116	3.22098e-08
	HORVU6Hr1G086860	-1.66138	1.94064e-05
	HORVU7Hr1G096250	-1.66156	0.00759232
	HORVU3Hr1G082460	-1.66183	0.000139254
	HORVU3Hr1G006930	-1.66246	1.78694e-05
	HORVU3Hr1G094870	-1.66559	1.25768e-05
	HORVU3Hr1G072260	-1.66592	9.50334e-09
	HORVU7Hr1G051150	-1.66893	1.34546e-15
	HORVU5Hr1G041030	-1.67022	1.39425e-08
	HORVU3Hr1G064960	-1.6715	0.00380585
	HORVU1Hr1G039720	-1.67214	0.000522094
	HORVU2Hr1G017270	-1.67276	4.0989e-06
	HORVU1Hr1G022550	-1.67281	0.00014858
	HORVU0Hr1G016180	-1.678	5.22082e-08
	HORVU7Hr1G037060	-1.68145	5.22788e-05
	HORVU2Hr1G085270	-1.68404	1.16871e-08
	HORVU1Hr1G079280	-1.68499	0.000126057
	HORVU5Hr1G008180	-1.68819	0.00185616
	HORVU5Hr1G069110	-1.68881	0.000917468
	HORVU1Hr1G062380	-1.69199	1.61864e-05
	HORVU3Hr1G115990	-1.69222	2.39391e-06
	HORVU3Hr1G091480	-1.69317	1.03679e-07
	HORVU3Hr1G098730	-1.69318	0.000359149
	HORVU4Hr1G057000	-1.69362	4.69012e-12
	HORVU0Hr1G009400	-1.69523	2.85149e-09
	HORVU1Hr1G090730	-1.69605	0.00026354
	HORVU7Hr1G053550	-1.69704	0.00603935
	HORVU2Hr1G041610	-1.69883	0.00142585
	HORVU7Hr1G099560	-1.70016	0.000134716
	HORVU3Hr1G116220	-1.70049	0.00299297
	HORVU3Hr1G050810	-1.70108	1.3411e-09
	HORVU1Hr1G083910	-1.708	0.00416861
	HORVU2Hr1G006690	-1.70807	2.822e-08
	HORVU0Hr1G015890	-1.70838	6.78219e-07
	HORVU4Hr1G011740	-1.70924	3.59782e-08
	HORVU2Hr1G101980	-1.71025	3.88584e-22
	HORVU5Hr1G047540	-1.71089	0.000475975
	HORVU6Hr1G028590	-1.71328	2.60882e-06
	HORVU3Hr1G077890	-1.71472	2.64015e-08
	HORVU3Hr1G020780	-1.71479	0.00155308
	HORVU7Hr1G106420	-1.71488	0.00120195
	HORVU1Hr1G086900	-1.71753	0.00759414
	HORVU1Hr1G057680	-1.71866	0.000468435
	HORVU5Hr1G006630	-1.72932	5.15286e-13
	HORVU5Hr1G094490	-1.72932	0.00256555
	HORVU6Hr1G051560	-1.73163	7.22469e-05
	HORVU6Hr1G016200	-1.73678	0.000181227
	HORVU5Hr1G088920	-1.7377	4.60399e-06
	HORVU4Hr1G072360	-1.7379	9.32109e-11
	HORVU5Hr1G061160	-1.73859	1.35087e-07
	HORVU7Hr1G020370	-1.73866	2.05463e-07
	HORVU6Hr1G058340	-1.74034	0.00448205
	HORVU1Hr1G070690	-1.74144	1.44476e-11
	HORVU3Hr1G030650	-1.74159	4.46126e-17
	HORVU2Hr1G013870	-1.7426	0.00748057
	HORVU1Hr1G075760	-1.74327	0.000883524
	HORVU2Hr1G102130	-1.74383	2.78666e-21
	HORVU3Hr1G082030	-1.74919	5.88772e-16
	HORVU0Hr1G003850	-1.74971	2.64015e-08
	HORVU6Hr1G055960	-1.74997	1.64085e-09
	HORVU4Hr1G056070	-1.75043	3.4951e-05
	HORVU2Hr1G028670	-1.75064	1.9037e-05
	HORVU1Hr1G020690	-1.75464	0.00231212
	HORVU7Hr1G115810	-1.75492	0.00444429
	HORVU3Hr1G117890	-1.7556	1.10966e-12
	HORVU0Hr1G000760	-1.75625	1.98089e-05
	HORVU5Hr1G093410	-1.75721	2.34425e-09
	HORVU0Hr1G026700	-1.7604	0.00412208
	HORVU5Hr1G043790	-1.76051	0.0097193
	HORVU7Hr1G056600	-1.76306	1.54224e-06
	HORVU4Hr1G090860	-1.76311	1.66732e-05
	HORVU4Hr1G084930	-1.76365	1.61864e-05
	HORVU7Hr1G086890	-1.76515	2.58034e-07
	HORVU3Hr1G110440	-1.76707	0.0042153
	HORVU5Hr1G111040	-1.76971	1.31083e-10
	HORVU6Hr1G062380	-1.77104	1.94345e-08
	HORVU3Hr1G117650	-1.77197	0.00239768
	HORVU3Hr1G078960	-1.77306	1.24083e-08
	HORVU2Hr1G122620	-1.77378	9.44285e-07
	HORVU5Hr1G057730	-1.77651	5.26968e-06
	HORVU7Hr1G088510	-1.77823	0.00148429
	HORVU6Hr1G076510	-1.77898	5.28837e-16
	HORVU2Hr1G104390	-1.77964	0.000276919
	HORVU4Hr1G063350	-1.77968	7.73948e-05
	HORVU6Hr1G085170	-1.78033	3.69817e-05
	HORVU7Hr1G034270	-1.78052	2.54267e-06
	HORVU7Hr1G083390	-1.7809	0.000478376
	HORVU3Hr1G028620	-1.78234	1.43941e-07
	HORVU4Hr1G063790	-1.78374	0.00166358
	HORVU7Hr1G046320	-1.78803	0.000427226
	HORVU3Hr1G085050	-1.78901	0.0069132
	HORVU3Hr1G001060	-1.78916	0.000142913
	HORVU5Hr1G019590	-1.7893	7.80182e-18
	HORVU1Hr1G041960	-1.79023	5.97865e-05
	HORVU3Hr1G093270	-1.79292	3.58051e-05
	HORVU6Hr1G009000	-1.79518	0.00966305
	HORVU5Hr1G007730	-1.79666	0.000263728
	HORVU7Hr1G106960	-1.79712	2.22738e-08
	HORVU2Hr1G124300	-1.79804	5.95401e-06
	HORVU3Hr1G074100	-1.79891	0.00187106
	HORVU7Hr1G091880	-1.80666	0.00168289
	HORVU5Hr1G014110	-1.80828	1.19735e-06
	HORVU2Hr1G121060	-1.80831	9.35131e-10
	HORVU6Hr1G009280	-1.81089	0.00895146
	HORVU7Hr1G095230	-1.81092	6.22786e-09
	HORVU7Hr1G115360	-1.81136	7.07633e-06
	HORVU3Hr1G091020	-1.81247	4.96201e-06
	HORVU0Hr1G003270	-1.81338	0.000493196
	HORVU1Hr1G018350	-1.81504	1.02566e-06
	HORVU2Hr1G060480	-1.81767	1.97589e-05
	HORVU0Hr1G016130	-1.81981	0.00114791
	HORVU0Hr1G004670	-1.82251	1.69436e-13
	HORVU5Hr1G094300	-1.82327	1.85238e-25
	HORVU3Hr1G093280	-1.82435	4.61388e-06
	HORVU4Hr1G028780	-1.82592	1.52193e-05
	HORVU4Hr1G062440	-1.82769	2.25026e-10
	HORVU7Hr1G042120	-1.82788	4.15084e-09
	HORVU5Hr1G109710	-1.82962	2.42935e-09
	HORVU5Hr1G042370	-1.83072	0.00261014
	HORVU4Hr1G090820	-1.8319	1.40091e-07
	HORVU3Hr1G112860	-1.83229	0.00142585
	HORVU4Hr1G000850	-1.83386	6.37039e-08
	HORVU7Hr1G034230	-1.83552	2.10325e-14
	HORVU7Hr1G015740	-1.83709	5.21603e-09
	HORVU3Hr1G071120	-1.83887	3.96462e-07
	HORVU2Hr1G083680	-1.8394	2.18406e-10
	HORVU4Hr1G076330	-1.84025	0.000187854
	HORVU7Hr1G072960	-1.84144	0.000144136
	HORVU1Hr1G016870	-1.84315	1.02944e-11
	HORVU6Hr1G019870	-1.84378	2.79466e-05
	HORVU2Hr1G083700	-1.84549	0.00145938
	HORVU2Hr1G102050	-1.8465	2.68503e-13
	HORVU2Hr1G109960	-1.84757	2.30615e-07
	HORVU6Hr1G076980	-1.84987	0.000316249
	HORVU1Hr1G002170	-1.85189	0.00326802
	HORVU1Hr1G000340	-1.85535	4.48151e-05
	HORVU5Hr1G077640	-1.86777	0.0058602
	HORVU4Hr1G019490	-1.87495	4.41048e-10
	HORVU6Hr1G011860	-1.87725	0.000148683
	HORVU7Hr1G118560	-1.87726	3.7006e-16
	HORVU2Hr1G018190	-1.878	5.84718e-08
	HORVU3Hr1G027240	-1.88152	1.13292e-11
	HORVU2Hr1G122630	-1.88548	6.91807e-07
	HORVU3Hr1G117440	-1.88743	3.20243e-06
	HORVU7Hr1G094870	-1.89008	2.13108e-05
	HORVU4Hr1G085590	-1.89347	0.000209251
	HORVU2Hr1G099410	-1.89403	8.18178e-05
	HORVU2Hr1G019820	-1.89412	1.38952e-05
	HORVU5Hr1G118800	-1.89625	7.1934e-05
	HORVU2Hr1G014150	-1.89699	5.86559e-09
	HORVU7Hr1G102840	-1.89837	1.52094e-14
	HORVU7Hr1G030780	-1.90343	3.81364e-06
	HORVU1Hr1G079270	-1.90352	3.6814e-14
	HORVU5Hr1G065620	-1.90444	2.45774e-10
	HORVU7Hr1G033230	-1.91204	0.000237958
	HORVU2Hr1G040680	-1.9137	0.00105915
	HORVU7Hr1G050240	-1.91515	6.78386e-08
	HORVU4Hr1G019570	-1.91584	9.52803e-05
	HORVU4Hr1G085090	-1.91634	3.45406e-10
	HORVU7Hr1G091520	-1.91866	1.54757e-07
	HORVU3Hr1G059030	-1.91901	0.00191132
	HORVU5Hr1G097150	-1.91953	1.56493e-09
	HORVU0Hr1G022260	-1.92047	1.96011e-05
	HORVU3Hr1G069720	-1.92077	1.03679e-07
	HORVU3Hr1G020390	-1.9225	1.00768e-08
	HORVU6Hr1G029540	-1.92338	5.56823e-11
	HORVU4Hr1G046610	-1.92365	1.574e-16
	HORVU1Hr1G085830	-1.92645	5.46844e-10
	HORVU7Hr1G084290	-1.93131	1.2544e-16
	HORVU2Hr1G087090	-1.9355	2.96035e-07
	HORVU5Hr1G119550	-1.93674	1.57111e-06
	HORVU3Hr1G037780	-1.93821	2.6258e-11
	HORVU1Hr1G061380	-1.94252	7.88093e-08
	HORVU4Hr1G087780	-1.94493	4.95858e-14
	HORVU4Hr1G051530	-1.94576	0.00922453
	HORVU0Hr1G012940	-1.95074	4.64956e-19
	HORVU3Hr1G023230	-1.95132	2.48025e-05
	HORVU2Hr1G079920	-1.95508	3.96558e-06
	HORVU2Hr1G007070	-1.9552	2.31401e-05
	HORVU5Hr1G081260	-1.95811	0.00733006
	HORVU2Hr1G028310	-1.95863	1.82751e-05
	HORVU6Hr1G021700	-1.95936	9.09736e-15
	HORVU5Hr1G114330	-1.96308	4.16945e-06
	HORVU0Hr1G010810	-1.9635	6.3022e-05
	HORVU1Hr1G084520	-1.96458	0.00978521
	HORVU1Hr1G091830	-1.96639	0.000200496
	HORVU7Hr1G036070	-1.97498	1.46557e-05
	HORVU7Hr1G118770	-1.97563	2.85149e-09
	HORVU4Hr1G022270	-1.9767	1.02724e-06
	HORVU6Hr1G050500	-1.97753	1.9037e-05
	HORVU4Hr1G043650	-1.97923	0.00118933
	HORVU7Hr1G072670	-1.98104	9.00064e-08
	HORVU3Hr1G019720	-1.98509	0.000343992
	HORVU5Hr1G011780	-1.98577	0.00215267
	HORVU1Hr1G014200	-1.98858	0.000167914
	HORVU3Hr1G056960	-1.9892	8.23305e-24
	HORVU5Hr1G111280	-1.99015	5.61954e-07
	HORVU2Hr1G124930	-1.99572	1.51278e-10
	HORVU0Hr1G038820	-1.99776	0.0022709
	HORVU7Hr1G075130	-1.9984	6.63227e-09
	HORVU2Hr1G045810	-2.00167	4.02668e-07
	HORVU5Hr1G060620	-2.00985	8.42295e-11
	HORVU7Hr1G073350	-2.01607	0.00442796
	HORVU2Hr1G117820	-2.01665	0.000421286
	HORVU6Hr1G089540	-2.0192	7.05712e-08
	HORVU3Hr1G034980	-2.02129	0.000876912
	HORVU6Hr1G040040	-2.02135	6.52011e-18
	HORVU7Hr1G046760	-2.02376	0.00804669
	HORVU1Hr1G065660	-2.02599	0.000263728
	HORVU4Hr1G071040	-2.0281	2.37646e-17
	HORVU6Hr1G015770	-2.02827	1.04266e-07
	HORVU2Hr1G021830	-2.03413	3.18687e-14
	HORVU3Hr1G069730	-2.03532	4.8769e-10
	HORVU3Hr1G081170	-2.03603	0.000771795
	HORVU7Hr1G107310	-2.03875	7.71427e-09
	HORVU6Hr1G020140	-2.0398	5.4422e-14
	HORVU3Hr1G091120	-2.04307	1.74395e-08
	HORVU0Hr1G017790	-2.04462	0.00793258
	HORVU4Hr1G088860	-2.04598	3.46358e-16
	HORVU5Hr1G034340	-2.04633	0.00478576
	HORVU5Hr1G087980	-2.04919	0.000240475
	HORVU7Hr1G084920	-2.05002	0.00236265
	HORVU3Hr1G026690	-2.05037	0.000705214
	HORVU5Hr1G109290	-2.0512	0.000516647
	HORVU2Hr1G004230	-2.0551	1.22823e-13
	HORVU3Hr1G018680	-2.05798	1.80392e-06
	HORVU1Hr1G023460	-2.05807	3.41243e-06
	HORVU5Hr1G068060	-2.06007	3.76712e-13
	HORVU4Hr1G008070	-2.06138	0.00423414
	HORVU6Hr1G088580	-2.0678	2.6598e-14
	HORVU7Hr1G036540	-2.06959	2.07592e-05
	HORVU5Hr1G100140	-2.07055	9.46705e-07
	HORVU3Hr1G113210	-2.07203	5.10203e-07
	HORVU6Hr1G026200	-2.07212	5.99704e-19
	HORVU7Hr1G083270	-2.07284	0.000993776
	HORVU6Hr1G077930	-2.07572	6.03511e-28
	HORVU4Hr1G038810	-2.08347	0.00834107
	HORVU1Hr1G053650	-2.08641	7.8051e-05
	HORVU7Hr1G103330	-2.08683	2.25949e-24
	HORVU2Hr1G124320	-2.08851	0.00164684
	HORVU4Hr1G000950	-2.08893	3.96889e-12
	HORVU2Hr1G029270	-2.0896	7.211e-08
	HORVU3Hr1G109160	-2.09402	4.36088e-05
	HORVU4Hr1G069970	-2.09423	0.000212551
	HORVU5Hr1G072370	-2.09482	0.00129831
	HORVU6Hr1G093520	-2.0973	2.27183e-09
	HORVU2Hr1G017240	-2.10054	0.0059991
	HORVU3Hr1G095620	-2.10728	2.51908e-06
	HORVU4Hr1G083150	-2.10783	0.000553976
	HORVU7Hr1G089320	-2.10913	0.000241646
	HORVU3Hr1G024590	-2.11046	3.14296e-11
	HORVU3Hr1G023780	-2.11088	6.28048e-14
	HORVU3Hr1G112060	-2.11163	4.39874e-11
	HORVU3Hr1G095670	-2.11388	2.33449e-20
	HORVU1Hr1G021160	-2.11738	4.5628e-10
	HORVU3Hr1G114920	-2.11797	6.91158e-15
	HORVU1Hr1G061160	-2.1202	2.0195e-09
	HORVU5Hr1G074810	-2.12054	2.75548e-12
	HORVU1Hr1G065600	-2.12108	8.26448e-15
	HORVU2Hr1G022250	-2.12246	4.22962e-12
	HORVU7Hr1G006940	-2.1238	0.00915201
	HORVU5Hr1G082420	-2.12593	1.78001e-13
	HORVU6Hr1G084310	-2.13078	0.000188629
	HORVU6Hr1G071920	-2.13546	0.00978521
	HORVU7Hr1G113480	-2.13976	0.00845068
	HORVU3Hr1G106850	-2.13999	2.1294e-09
	HORVU4Hr1G071790	-2.14369	2.04694e-14
	HORVU5Hr1G066720	-2.14425	1.43181e-27
	HORVU5Hr1G079910	-2.14675	0.000862473
	HORVU6Hr1G034250	-2.15212	0.000152349
	HORVU4Hr1G022280	-2.15683	1.57199e-08
	HORVU7Hr1G036780	-2.16062	3.46576e-36
	HORVU1Hr1G083920	-2.16651	2.87177e-06
	HORVU6Hr1G011120	-2.16716	2.56263e-08
	HORVU2Hr1G092070	-2.17195	0.000618017
	HORVU7Hr1G093210	-2.17445	0.00138771
	HORVU2Hr1G065750	-2.18599	1.96011e-05
	HORVU1Hr1G072690	-2.18733	0.00155308
	HORVU2Hr1G118080	-2.18873	1.75023e-05
	HORVU5Hr1G065630	-2.189	2.67856e-09
	HORVU2Hr1G124330	-2.19251	1.17709e-06
	HORVU2Hr1G029290	-2.19461	3.54321e-12
	HORVU2Hr1G114220	-2.19519	4.54665e-10
	HORVU2Hr1G067750	-2.19806	1.76008e-24
	HORVU5Hr1G069090	-2.19824	5.003e-15
	HORVU5Hr1G107410	-2.19826	3.3246e-13
	HORVU4Hr1G076940	-2.2	0.000124253
	HORVU2Hr1G108520	-2.20048	0.00945339
	HORVU2Hr1G073370	-2.20401	4.86312e-07
	HORVU2Hr1G014020	-2.20499	0.000125563
	HORVU4Hr1G058560	-2.20581	0.000182892
	HORVU3Hr1G108950	-2.20811	1.77767e-07
	HORVU4Hr1G076970	-2.20904	2.06772e-12
	HORVU5Hr1G022960	-2.21579	0.00279772
	HORVU2Hr1G076490	-2.21775	0.00136973
	HORVU3Hr1G052880	-2.21859	4.8876e-15
	HORVU1Hr1G028900	-2.22552	1.10539e-09
	HORVU2Hr1G021920	-2.22717	0.00357232
	HORVU5Hr1G000520	-2.22846	5.37077e-05
	HORVU4Hr1G016010	-2.22868	0.00208179
	HORVU5Hr1G073710	-2.23036	0.00924226
	HORVU5Hr1G116660	-2.2308	0.00368543
	HORVU7Hr1G007540	-2.23366	6.68066e-07
	HORVU7Hr1G121260	-2.23719	9.20261e-06
	HORVU3Hr1G080430	-2.23793	8.07848e-12
	HORVU5Hr1G001750	-2.23918	1.26687e-07
	HORVU2Hr1G032330	-2.24087	0.00259535
	HORVU5Hr1G073580	-2.24126	0.00241906
	HORVU1Hr1G043580	-2.24225	0.00818511
	HORVU5Hr1G042330	-2.24227	3.83259e-05
	HORVU3Hr1G084210	-2.2457	0.000430589
	HORVU3Hr1G006940	-2.24684	2.1873e-09
	HORVU1Hr1G005280	-2.24851	0.00706754
	HORVU3Hr1G035470	-2.25742	0.00311095
	HORVU3Hr1G018610	-2.25767	0.00216368
	HORVU1Hr1G015550	-2.25952	0.00129732
	HORVU2Hr1G017420	-2.26471	2.8655e-05
	HORVU0Hr1G013900	-2.26623	0.00175872
	HORVU2Hr1G071330	-2.27045	0.00167192
	HORVU2Hr1G047010	-2.27422	7.67008e-18
	HORVU3Hr1G091800	-2.27488	0.0076692
	HORVU3Hr1G108750	-2.27495	4.12668e-06
	HORVU3Hr1G106260	-2.27544	7.08801e-06
	HORVU1Hr1G086910	-2.28252	2.33278e-14
	HORVU2Hr1G002230	-2.28549	0.00734878
	HORVU1Hr1G092250	-2.28608	0.0049343
	HORVU7Hr1G116890	-2.28624	5.0954e-07
	HORVU2Hr1G057700	-2.28671	9.09736e-15
	HORVU1Hr1G069800	-2.2875	1.71937e-29
	HORVU7Hr1G038570	-2.28971	0.000458661
	HORVU5Hr1G074030	-2.29096	1.42936e-08
	HORVU6Hr1G066420	-2.29126	0.00385994
	HORVU7Hr1G111320	-2.29332	0.000648973
	HORVU7Hr1G040860	-2.29713	6.47881e-10
	HORVU4Hr1G082700	-2.29733	1.22819e-07
	HORVU2Hr1G022160	-2.29789	0.00645124
	HORVU2Hr1G028330	-2.29984	2.1873e-09
	HORVU3Hr1G022960	-2.30082	6.69058e-05
	HORVU4Hr1G079990	-2.30525	1.00874e-06
	HORVU1Hr1G002100	-2.3102	6.77473e-19
	HORVU0Hr1G008950	-2.31402	2.55941e-13
	HORVU2Hr1G105930	-2.31491	1.38717e-05
	HORVU2Hr1G067700	-2.31909	3.29109e-17
	HORVU1Hr1G079290	-2.31913	3.12395e-09
	HORVU3Hr1G026890	-2.32175	0.000359829
	HORVU2Hr1G096880	-2.32201	0.00118748
	HORVU2Hr1G079810	-2.32206	2.19252e-05
	HORVU4Hr1G002600	-2.32439	0.00078057
	HORVU5Hr1G018720	-2.32491	0.000472425
	HORVU7Hr1G040480	-2.32658	1.54835e-05
	HORVU6Hr1G073520	-2.32911	5.26641e-18
	HORVU5Hr1G103770	-2.33013	9.99143e-12
	HORVU7Hr1G040850	-2.33024	1.43172e-13
	HORVU2Hr1G011690	-2.33265	0.00637987
	HORVU0Hr1G007620	-2.33388	0.00634508
	HORVU2Hr1G073210	-2.33524	0.00231579
	HORVU6Hr1G026260	-2.33634	7.74864e-09
	HORVU4Hr1G045210	-2.33868	0.00309094
	HORVU1Hr1G088300	-2.34487	2.32892e-09
	HORVU1Hr1G056010	-2.34522	5.4837e-05
	HORVU3Hr1G114800	-2.34589	8.29107e-13
	HORVU3Hr1G080440	-2.34718	1.30657e-12
	HORVU7Hr1G036570	-2.3473	2.10527e-07
	HORVU7Hr1G107400	-2.34738	4.44134e-08
	HORVU4Hr1G090190	-2.35766	5.46844e-10
	HORVU5Hr1G020880	-2.358	2.51518e-18
	HORVU2Hr1G120150	-2.35912	1.34546e-15
	HORVU2Hr1G044450	-2.36145	0.000150726
	HORVU4Hr1G014590	-2.36285	0.000986154
	HORVU6Hr1G035300	-2.36462	3.99844e-17
	HORVU3Hr1G058150	-2.36656	1.74036e-05
	HORVU4Hr1G002570	-2.37061	6.87282e-05
	HORVU4Hr1G089890	-2.37109	1.26653e-07
	HORVU7Hr1G049580	-2.37128	5.29738e-06
	HORVU2Hr1G110230	-2.37241	0.000331077
	HORVU6Hr1G032410	-2.37413	4.6848e-06
	HORVU2Hr1G012980	-2.37521	3.82048e-11
	HORVU6Hr1G006860	-2.38069	0.00308731
	HORVU7Hr1G108830	-2.38077	0.00018723
	HORVU4Hr1G027610	-2.3837	3.88782e-07
	HORVU6Hr1G036800	-2.3851	0.00357232
	HORVU1Hr1G076590	-2.39311	0.00257058
	HORVU6Hr1G077120	-2.39411	3.82918e-13
	HORVU7Hr1G085130	-2.39505	2.77319e-13
	HORVU5Hr1G074610	-2.3985	6.96076e-06
	HORVU2Hr1G065120	-2.40267	1.84842e-15
	HORVU3Hr1G033610	-2.403	0.00253557
	HORVU1Hr1G022660	-2.40855	2.72756e-05
	HORVU1Hr1G083180	-2.41279	5.55009e-17
	HORVU5Hr1G043700	-2.41505	9.22778e-17
	HORVU4Hr1G080810	-2.41909	1.91535e-27
	HORVU2Hr1G040780	-2.42063	1.04036e-11
	HORVU1Hr1G088550	-2.42132	0.00101969
	HORVU2Hr1G104080	-2.42173	3.71616e-10
	HORVU7Hr1G003490	-2.43291	3.11711e-07
	HORVU5Hr1G086520	-2.43303	0.00374015
	HORVU2Hr1G065000	-2.4341	7.13233e-05
	HORVU4Hr1G083070	-2.4374	2.3951e-16
	HORVU2Hr1G093660	-2.44972	6.20384e-15
	HORVU5Hr1G020900	-2.45063	2.71207e-26
	HORVU6Hr1G058290	-2.45065	2.293e-13
	HORVU1Hr1G019750	-2.46388	0.00114791
	HORVU0Hr1G019630	-2.46392	1.44722e-11
	HORVU3Hr1G026050	-2.46482	3.69884e-07
	HORVU1Hr1G092290	-2.46705	0.00294501
	HORVU3Hr1G006410	-2.46719	0.000998459
	HORVU4Hr1G016190	-2.47316	1.83336e-11
	HORVU4Hr1G079620	-2.47334	1.06734e-10
	HORVU5Hr1G081610	-2.47725	2.66951e-10
	HORVU1Hr1G049210	-2.48939	8.15291e-28
	HORVU3Hr1G032440	-2.49157	0.000401499
	HORVU3Hr1G068140	-2.49798	0.00245557
	HORVU6Hr1G067920	-2.4991	7.23023e-05
	HORVU6Hr1G059930	-2.5005	0.00237405
	HORVU4Hr1G008550	-2.5043	8.36972e-10
	HORVU7Hr1G089530	-2.50823	0.000132845
	HORVU7Hr1G084610	-2.50845	4.33281e-13
	HORVU7Hr1G085170	-2.51462	6.68111e-05
	HORVU7Hr1G088670	-2.52005	4.22629e-12
	HORVU4Hr1G011420	-2.5302	0.000844526
	HORVU2Hr1G045480	-2.53519	7.78414e-15
	HORVU5Hr1G027980	-2.53832	5.53014e-09
	HORVU3Hr1G038700	-2.53986	4.15084e-09
	HORVU7Hr1G090560	-2.54221	3.30745e-05
	HORVU3Hr1G080500	-2.5445	0.000414323
	HORVU7Hr1G020190	-2.54534	2.14237e-15
	HORVU7Hr1G054710	-2.54648	2.34425e-09
	HORVU3Hr1G092520	-2.54999	4.90403e-05
	HORVU2Hr1G104120	-2.55274	0.00155308
	HORVU2Hr1G012270	-2.55598	0.00048497
	HORVU4Hr1G002770	-2.55645	8.25929e-05
	HORVU6Hr1G008640	-2.55828	1.06011e-08
	HORVU5Hr1G080650	-2.56199	0.00217704
	HORVU7Hr1G008820	-2.56317	1.83261e-06
	HORVU7Hr1G035400	-2.56415	1.54757e-07
	HORVU5Hr1G020500	-2.57455	0.000303339
	HORVU3Hr1G091360	-2.57515	7.8698e-08
	HORVU3Hr1G085460	-2.58377	2.55472e-06
	HORVU2Hr1G122580	-2.58711	5.43744e-08
	HORVU1Hr1G043890	-2.58957	0.000291867
	HORVU2Hr1G078570	-2.59572	5.54503e-16
	HORVU7Hr1G043690	-2.59612	4.43635e-13
	HORVU5Hr1G027740	-2.60857	1.51796e-05
	HORVU2Hr1G117940	-2.61419	1.21101e-08
	HORVU2Hr1G044940	-2.6289	1.02907e-15
	HORVU2Hr1G003070	-2.6306	0.00116843
	HORVU6Hr1G079700	-2.63828	1.71241e-14
	HORVU1Hr1G020800	-2.63843	0.000901617
	HORVU1Hr1G046630	-2.64644	2.05269e-09
	HORVU5Hr1G102900	-2.65066	1.64206e-07
	HORVU7Hr1G091080	-2.65219	0.000789996
	HORVU1Hr1G082820	-2.6526	0.000467463
	HORVU3Hr1G077070	-2.66052	1.33025e-07
	HORVU7Hr1G008830	-2.66344	8.62508e-08
	HORVU6Hr1G031700	-2.66579	3.63631e-08
	HORVU4Hr1G018100	-2.66733	2.97308e-07
	HORVU2Hr1G098140	-2.68241	0.000378982
	HORVU3Hr1G106810	-2.6872	0.000323202
	HORVU3Hr1G084360	-2.68896	5.291e-05
	HORVU6Hr1G068980	-2.68995	8.25146e-10
	HORVU1Hr1G049270	-2.69327	1.61225e-15
	HORVU0Hr1G005160	-2.69975	2.69063e-15
	HORVU6Hr1G063480	-2.70122	6.91158e-15
	HORVU3Hr1G006450	-2.70289	1.63785e-13
	HORVU4Hr1G027900	-2.70808	7.94318e-10
	HORVU1Hr1G019380	-2.71594	3.42867e-26
	HORVU3Hr1G067510	-2.71813	2.78261e-05
	HORVU6Hr1G095380	-2.71959	0.000521446
	HORVU1Hr1G090890	-2.72293	5.49894e-08
	HORVU3Hr1G064680	-2.7363	4.51001e-21
	HORVU1Hr1G049280	-2.73734	5.27158e-09
	HORVU4Hr1G067430	-2.7388	1.02944e-11
	HORVU5Hr1G073650	-2.74241	0.00085538
	HORVU2Hr1G013940	-2.75408	1.11593e-10
	HORVU4Hr1G015670	-2.77161	1.14926e-23
	HORVU5Hr1G080680	-2.77475	0.000693495
	HORVU6Hr1G079640	-2.78367	8.36674e-10
	HORVU7Hr1G091860	-2.78439	4.03078e-07
	HORVU7Hr1G077370	-2.78475	1.93518e-05
	HORVU3Hr1G024200	-2.78535	3.94002e-25
	HORVU6Hr1G077670	-2.7962	2.36914e-09
	HORVU3Hr1G020490	-2.79792	2.18842e-12
	HORVU5Hr1G080090	-2.79909	3.82048e-11
	HORVU4Hr1G081180	-2.80816	0.000568018
	HORVU4Hr1G057740	-2.83336	3.63324e-11
	HORVU5Hr1G044390	-2.8414	0.000499426
	HORVU7Hr1G019400	-2.85482	5.67641e-06
	HORVU3Hr1G104200	-2.86126	3.4672e-05
	HORVU1Hr1G049070	-2.86402	6.37039e-08
	HORVU3Hr1G105400	-2.86532	2.2563e-05
	HORVU3Hr1G078380	-2.87019	0.000394893
	HORVU2Hr1G013400	-2.87254	3.20418e-06
	HORVU7Hr1G019390	-2.87381	1.61771e-09
	HORVU3Hr1G071370	-2.87482	0.000375103
	HORVU7Hr1G111310	-2.87686	1.80324e-09
	HORVU3Hr1G068030	-2.87874	2.95301e-06
	HORVU0Hr1G003890	-2.87908	1.67859e-30
	HORVU3Hr1G093140	-2.88495	2.1294e-09
	HORVU4Hr1G060760	-2.8861	1.41567e-07
	HORVU1Hr1G057540	-2.88731	1.11331e-15
	HORVU7Hr1G091350	-2.89489	3.42849e-10
	HORVU5Hr1G080300	-2.89953	0.000128939
	HORVU1Hr1G085260	-2.90346	4.46379e-08
	HORVU3Hr1G003860	-2.91104	2.74528e-08
	HORVU2Hr1G068090	-2.93426	9.70252e-27
	HORVU6Hr1G081570	-2.93653	5.94054e-21
	HORVU5Hr1G063620	-2.93882	6.4249e-10
	HORVU1Hr1G027700	-2.94675	1.00741e-16
	HORVU6Hr1G028150	-2.95253	4.7986e-05
	HORVU2Hr1G114390	-2.9542	4.16307e-07
	HORVU2Hr1G095460	-2.95949	5.31878e-10
	HORVU2Hr1G088650	-2.96011	1.93215e-05
	HORVU3Hr1G020520	-2.96842	5.26717e-15
	HORVU5Hr1G110180	-2.98253	1.01667e-38
	HORVU4Hr1G057890	-2.98289	4.75795e-44
	HORVU7Hr1G013170	-3.00395	1.72845e-05
	HORVU2Hr1G106180	-3.00599	1.04365e-08
	HORVU7Hr1G084240	-3.00824	5.43929e-05
	HORVU6Hr1G080360	-3.01094	1.16455e-27
	HORVU6Hr1G091840	-3.01229	4.64545e-15
	HORVU2Hr1G102710	-3.01761	1.25232e-29
	HORVU5Hr1G066260	-3.02228	2.11328e-26
	HORVU4Hr1G087800	-3.02442	0.000146452
	HORVU0Hr1G001430	-3.03939	2.35925e-14
	HORVU7Hr1G103060	-3.04473	2.41469e-13
	HORVU5Hr1G103430	-3.05604	2.01375e-08
	HORVU1Hr1G092300	-3.0592	6.48812e-08
	HORVU5Hr1G104680	-3.06201	8.66359e-24
	HORVU2Hr1G099470	-3.06244	2.74336e-10
	HORVU3Hr1G020140	-3.07156	1.04421e-08
	HORVU7Hr1G044160	-3.07587	9.50384e-07
	HORVU3Hr1G035680	-3.07979	5.70419e-08
	HORVU2Hr1G005170	-3.08384	1.59294e-19
	HORVU1Hr1G088620	-3.09833	2.61292e-05
	HORVU2Hr1G071890	-3.1016	2.2821e-05
	HORVU3Hr1G112040	-3.10657	1.32256e-22
	HORVU4Hr1G076420	-3.10944	8.66401e-18
	HORVU7Hr1G054530	-3.11014	2.51856e-05
	HORVU4Hr1G070610	-3.11775	1.76913e-14
	HORVU3Hr1G010390	-3.11822	1.21382e-35
	HORVU6Hr1G034730	-3.12872	1.05181e-24
	HORVU1Hr1G024280	-3.13086	4.88361e-06
	HORVU7Hr1G107210	-3.13591	6.74526e-14
	HORVU0Hr1G002480	-3.14435	6.10568e-05
	HORVU5Hr1G104580	-3.16263	2.11328e-26
	HORVU0Hr1G018970	-3.16898	3.0131e-06
	HORVU2Hr1G107100	-3.16916	3.62285e-44
	HORVU0Hr1G022690	-3.17195	1.10469e-15
	HORVU2Hr1G113070	-3.18265	1.28805e-06
	HORVU2Hr1G102110	-3.18593	1.42271e-15
	HORVU6Hr1G075270	-3.18649	2.56581e-11
	HORVU3Hr1G030970	-3.19932	4.34538e-08
	HORVU5Hr1G047150	-3.20703	4.41963e-26
	HORVU2Hr1G106190	-3.21651	1.15348e-17
	HORVU4Hr1G015170	-3.21943	2.93879e-17
	HORVU1Hr1G093760	-3.24555	1.97297e-15
	HORVU5Hr1G103420	-3.25175	1.00739e-42
	HORVU4Hr1G007220	-3.25246	2.83659e-19
	HORVU2Hr1G082700	-3.27362	3.37552e-07
	HORVU7Hr1G096690	-3.28067	8.67691e-54
	HORVU5Hr1G110090	-3.31158	1.70301e-05
	HORVU3Hr1G065420	-3.31831	5.3108e-08
	HORVU4Hr1G008420	-3.34445	6.9141e-15
	HORVU3Hr1G098820	-3.34821	6.33619e-27
	HORVU5Hr1G104800	-3.38164	9.05848e-40
	HORVU5Hr1G062510	-3.3826	1.02801e-10
	HORVU7Hr1G026570	-3.39074	1.62638e-14
	HORVU7Hr1G030830	-3.41432	4.08358e-18
	HORVU6Hr1G077860	-3.42773	2.74339e-38
	HORVU4Hr1G007190	-3.43591	5.52151e-17
	HORVU2Hr1G102100	-3.46201	1.47529e-18
	HORVU5Hr1G117830	-3.46791	9.23918e-36
	HORVU2Hr1G007570	-3.47012	7.58047e-38
	HORVU0Hr1G000840	-3.48542	1.31493e-09
	HORVU1Hr1G089730	-3.4892	2.17779e-07
	HORVU1Hr1G092630	-3.50055	8.92405e-20
	HORVU3Hr1G086500	-3.52201	3.49076e-17
	HORVU4Hr1G000700	-3.52536	7.28403e-14
	HORVU5Hr1G084750	-3.53415	1.21382e-35
	HORVU6Hr1G056570	-3.53791	2.19505e-13
	HORVU7Hr1G100810	-3.54062	9.16341e-15
	HORVU1Hr1G049100	-3.54444	5.10743e-23
	HORVU4Hr1G077300	-3.55746	7.93018e-38
	HORVU0Hr1G009390	-3.56414	4.71103e-11
	HORVU5Hr1G083340	-3.56586	6.82531e-07
	HORVU7Hr1G116310	-3.58823	2.6598e-14
	HORVU2Hr1G121170	-3.61389	6.1424e-23
	HORVU7Hr1G083530	-3.62031	3.40224e-10
	HORVU2Hr1G014870	-3.62121	3.5591e-20
	HORVU4Hr1G087840	-3.63127	1.21657e-20
	HORVU5Hr1G110220	-3.63888	2.57179e-10
	HORVU5Hr1G021610	-3.69364	5.34711e-09
	HORVU2Hr1G026820	-3.72557	3.53904e-102
	HORVU4Hr1G010940	-3.7265	3.74645e-14
	HORVU3Hr1G117390	-3.72796	9.44361e-09
	HORVU3Hr1G091920	-3.73572	2.20907e-11
	HORVU3Hr1G093350	-3.78321	3.37709e-48
	HORVU5Hr1G119480	-3.79846	3.90163e-21
	HORVU2Hr1G124310	-3.87612	1.29319e-13
	HORVU3Hr1G016890	-3.88925	4.90509e-17
	HORVU2Hr1G127650	-3.89131	8.64972e-08
	HORVU5Hr1G099470	-3.90197	3.17844e-09
	HORVU6Hr1G070550	-3.91067	7.5562e-08
	HORVU6Hr1G074060	-3.92471	9.08595e-17
	HORVU1Hr1G080300	-3.92656	1.2888e-10
	HORVU3Hr1G024660	-3.9695	4.87883e-11
	HORVU2Hr1G104220	-3.97974	6.59044e-09
	HORVU3Hr1G096860	-3.98135	1.64224e-15
	HORVU1Hr1G077680	-3.99452	5.26717e-15
	HORVU1Hr1G069830	-3.99892	1.69675e-30
	HORVU7Hr1G091910	-4.00733	2.00096e-48
	HORVU1Hr1G072890	-4.02222	1.58711e-47
	HORVU0Hr1G022350	-4.09263	6.4636e-11
	HORVU3Hr1G117370	-4.29778	3.07384e-24
	HORVU2Hr1G082740	-4.30559	4.60296e-24
	HORVU6Hr1G027810	-4.36212	1.33145e-27
	HORVU3Hr1G016900	-4.36489	8.36177e-17
	HORVU2Hr1G104240	-4.36729	7.05051e-27
	HORVU4Hr1G072300	-4.38419	3.92683e-33
	HORVU5Hr1G067760	-4.39382	2.15958e-24
	HORVU5Hr1G073690	-4.47466	1.92844e-16
	HORVU5Hr1G106020	-4.50678	2.82005e-12
	HORVU5Hr1G122950	-4.60676	8.65394e-14
	HORVU6Hr1G071150	-4.66403	1.29552e-21
	HORVU0Hr1G022370	-4.89486	3.00825e-22
	HORVU6Hr1G079600	-5.01441	8.77645e-21
	HORVU6Hr1G087220	-5.12436	5.12124e-28
	HORVU6Hr1G070540	-5.12895	2.93611e-15
	HORVU4Hr1G050120	-5.23297	4.7597e-18
	HORVU4Hr1G013840	-5.40915	8.76767e-55
	HORVU7Hr1G024190	-5.5663	3.65646e-46
	HORVU2Hr1G104150	-5.66179	2.77363e-20
	HORVU4Hr1G085800	-5.72844	3.63054e-34
	HORVU5Hr1G104740	-6.11254	6.09181e-31
│Log2FC│≥ 0.5	HORVU4Hr1G077420	0.996497	2.96276e-05
	HORVU2Hr1G063510	0.994375	1.77113e-07
	HORVU4Hr1G054910	0.993004	0.00473871
	HORVU5Hr1G084430	0.990914	0.00231579
	HORVU1Hr1G070220	0.990389	0.000222296
	HORVU6Hr1G003500	0.990262	0.000854765
	HORVU1Hr1G092440	0.989693	4.26586e-05
	HORVU5Hr1G117470	0.98712	0.000265406
	HORVU0Hr1G040330	0.986926	0.00675785
	HORVU4Hr1G085860	0.984675	0.00915201
	HORVU6Hr1G058930	0.984463	0.00448175
	HORVU3Hr1G040920	0.984429	0.000737348
	HORVU3Hr1G113820	0.982732	9.00166e-06
	HORVU3Hr1G089510	0.982674	0.000421286
	HORVU4Hr1G088390	0.982132	7.9544e-05
	HORVU1Hr1G059500	0.98191	0.00265889
	HORVU7Hr1G044270	0.981906	0.00158847
	HORVU5Hr1G082460	0.981639	0.000263728
	HORVU3Hr1G002840	0.981476	0.00014858
	HORVU4Hr1G087230	0.981275	3.54437e-05
	HORVU2Hr1G066910	0.981174	0.00307986
	HORVU1Hr1G024170	0.978605	3.42536e-07
	HORVU1Hr1G033270	0.977831	1.27304e-05
	HORVU0Hr1G008780	0.977694	0.000273445
	HORVU6Hr1G035470	0.977094	0.00449519
	HORVU4Hr1G089080	0.976787	0.00262437
	HORVU0Hr1G040490	0.976714	0.000430681
	HORVU2Hr1G010990	0.975505	4.89534e-07
	HORVU7Hr1G042890	0.972528	0.00394649
	HORVU2Hr1G083490	0.972033	5.60869e-05
	HORVU3Hr1G072880	0.969942	0.00203857
	HORVU1Hr1G065810	0.964843	1.23742e-06
	HORVU3Hr1G057860	0.964041	0.00311095
	HORVU7Hr1G095550	0.963258	0.00527069
	HORVU7Hr1G061220	0.961865	0.00173746
	HORVU7Hr1G038160	0.961426	9.68474e-06
	HORVU2Hr1G106080	0.961329	1.58146e-05
	HORVU7Hr1G028910	0.959795	0.00300478
	HORVU4Hr1G009960	0.959307	0.00571041
	HORVU3Hr1G063620	0.958528	0.00234811
	HORVU2Hr1G125280	0.958319	0.00199157
	HORVU2Hr1G017300	0.957633	3.35537e-06
	HORVU0Hr1G039040	0.954575	8.72076e-05
	HORVU4Hr1G084000	0.952974	0.00183074
	HORVU4Hr1G090030	0.951966	0.00562114
	HORVU5Hr1G075570	0.95174	6.16923e-07
	HORVU6Hr1G062050	0.951446	0.00145725
	HORVU4Hr1G062880	0.947959	0.000375961
	HORVU2Hr1G085520	0.947645	0.000332261
	HORVU7Hr1G117550	0.944134	0.00531802
	HORVU5Hr1G034180	0.942834	0.00695992
	HORVU6Hr1G012690	0.942649	0.00321858
	HORVU3Hr1G113850	0.942501	0.000188527
	HORVU7Hr1G096670	0.941265	0.000243466
	HORVU3Hr1G040270	0.937294	0.000965857
	HORVU1Hr1G053440	0.936211	0.00138771
	HORVU4Hr1G071270	0.935552	0.00795291
	HORVU7Hr1G114620	0.931038	0.00921097
	HORVU5Hr1G041530	0.930695	0.00127595
	HORVU4Hr1G050700	0.929106	0.00052274
	HORVU5Hr1G093530	0.928848	0.00191132
	HORVU1Hr1G026650	0.92773	0.00853001
	HORVU7Hr1G092550	0.927255	0.00171445
	HORVU4Hr1G038960	0.925742	0.000131191
	HORVU5Hr1G052150	0.924157	0.00488784
	HORVU2Hr1G032780	0.924053	0.00430728
	HORVU1Hr1G005920	0.923464	0.00179662
	HORVU5Hr1G062160	0.922338	0.00933248
	HORVU3Hr1G022500	0.921022	0.00775357
	HORVU2Hr1G091440	0.92049	0.00190733
	HORVU3Hr1G100410	0.920326	0.00381011
	HORVU1Hr1G020140	0.919834	0.00442796
	HORVU7Hr1G098540	0.917882	0.00113427
	HORVU4Hr1G075090	0.917851	0.00143933
	HORVU1Hr1G014010	0.917127	0.00578668
	HORVU4Hr1G028600	0.915506	0.000360846
	HORVU3Hr1G096210	0.915397	0.000754889
	HORVU6Hr1G025840	0.91002	0.00310217
	HORVU7Hr1G071600	0.909465	0.00955109
	HORVU1Hr1G094800	0.90448	0.00243358
	HORVU3Hr1G007960	0.904471	0.00587017
	HORVU7Hr1G033770	0.904082	0.0090784
	HORVU4Hr1G074530	0.901822	0.0014144
	HORVU3Hr1G001140	0.901375	6.61199e-05
	HORVU5Hr1G054820	0.90089	0.00155686
	HORVU5Hr1G123590	0.900067	0.0049343
	HORVU2Hr1G099770	0.898894	0.000407249
	HORVU5Hr1G028180	0.89869	3.33546e-05
	HORVU1Hr1G090710	0.888872	0.000237489
	HORVU7Hr1G119590	0.888317	6.15888e-06
	HORVU4Hr1G063180	0.887829	0.000142769
	HORVU2Hr1G111300	0.887135	0.00439196
	HORVU2Hr1G078350	0.887071	0.00303946
	HORVU2Hr1G110900	0.886232	0.000956385
	HORVU7Hr1G081770	0.88238	8.15255e-06
	HORVU2Hr1G037940	0.88114	0.00231212
	HORVU2Hr1G116190	0.880684	0.00631813
	HORVU6Hr1G093570	0.880667	0.0033712
	HORVU1Hr1G018200	0.877164	0.0041219
	HORVU2Hr1G074320	0.875958	0.00923909
	HORVU6Hr1G003770	0.87565	0.00423276
	HORVU5Hr1G051310	0.8753	5.78636e-05
	HORVU1Hr1G071360	0.872502	0.0032306
	HORVU3Hr1G091320	0.870742	0.000309456
	HORVU5Hr1G122350	0.867231	0.000647178
	HORVU5Hr1G048010	0.866065	2.91735e-06
	HORVU5Hr1G092790	0.86466	0.00571016
	HORVU1Hr1G040560	0.863861	0.00143941
	HORVU5Hr1G022140	0.863755	0.00253773
	HORVU2Hr1G112830	0.863692	0.00116766
	HORVU5Hr1G084120	0.863313	6.52837e-05
	HORVU5Hr1G061360	0.863288	0.00236265
	HORVU1Hr1G017380	0.862196	0.000125864
	HORVU5Hr1G062580	0.861536	0.00212598
	HORVU7Hr1G089300	0.857209	0.00714586
	HORVU1Hr1G077560	0.855118	0.00614554
[truncated: 320 more rows]

## Sheet: commonly up-regulated
	Gene ID	Log2FC_leaf	Log2FC_root
│Log2FC│≥ 1	HORVU4Hr1G088670	1.41638	1.03566
	HORVU7Hr1G089240	1.51198	1.03976
	HORVU2Hr1G002500	1.04045	1.08416
	HORVU1Hr1G057410	2.24717	1.09248
	HORVU2Hr1G027400	1.48431	1.097
	HORVU6Hr1G077780	1.6585	1.15035
	HORVU4Hr1G075410	1.03127	1.16717
	HORVU4Hr1G076850	1.80238	1.16746
	HORVU1Hr1G094490	1.73402	1.1706
	HORVU2Hr1G028510	1.41091	1.17871
	HORVU3Hr1G108630	1.53038	1.19819
	HORVU7Hr1G113830	1.22861	1.19855
	HORVU2Hr1G031400	2.68381	1.23823
	HORVU2Hr1G027370	1.79098	1.25426
	HORVU3Hr1G000150	1.6417	1.26155
	HORVU7Hr1G101580	2.05208	1.26406
	HORVU2Hr1G084640	1.69509	1.27355
	HORVU2Hr1G094230	1.97125	1.27387
	HORVU2Hr1G087010	1.3027	1.28356
	HORVU7Hr1G000260	1.79843	1.28975
	HORVU1Hr1G082310	3.38994	1.29579
	HORVU3Hr1G024400	1.62143	1.30829
	HORVU6Hr1G025830	2.36045	1.3098
	HORVU2Hr1G093960	1.64176	1.31011
	HORVU3Hr1G021190	1.91902	1.31479
	HORVU2Hr1G083430	1.58783	1.32055
	HORVU7Hr1G120030	1.01761	1.32777
	HORVU7Hr1G109140	1.03703	1.33042
	HORVU4Hr1G010540	1.70342	1.33274
	HORVU3Hr1G075150	1.33261	1.33388
	HORVU7Hr1G001040	1.45415	1.34299
	HORVU3Hr1G065610	1.98926	1.34513
	HORVU7Hr1G093080	2.70616	1.34661
	HORVU6Hr1G070290	1.24004	1.36274
	HORVU5Hr1G062290	2.34643	1.36511
	HORVU4Hr1G072340	2.18694	1.38833
	HORVU2Hr1G088030	2.01865	1.38867
	HORVU4Hr1G062830	2.82383	1.39529
	HORVU3Hr1G058100	1.88687	1.39652
	HORVU2Hr1G041110	1.38852	1.40414
	HORVU2Hr1G066080	2.26082	1.42297
	HORVU0Hr1G016780	2.4877	1.44284
	HORVU5Hr1G097930	2.99405	1.45501
	HORVU2Hr1G105140	1.31884	1.48458
	HORVU5Hr1G093140	2.99649	1.49642
	HORVU2Hr1G066100	2.97179	1.50001
	HORVU2Hr1G116800	1.27018	1.53963
	HORVU2Hr1G022820	1.06368	1.54351
	HORVU4Hr1G009800	2.37098	1.55855
	HORVU7Hr1G041230	2.05991	1.55923
	HORVU5Hr1G098360	2.59246	1.56395
	HORVU5Hr1G093960	1.67791	1.56572
	HORVU3Hr1G016320	3.35295	1.5771
	HORVU5Hr1G068450	2.68163	1.60648
	HORVU1Hr1G029180	1.23792	1.63121
	HORVU2Hr1G116830	5.45647	1.67717
	HORVU3Hr1G115610	1.17363	1.70733
	HORVU1Hr1G078860	2.14499	1.72655
	HORVU6Hr1G028220	1.38682	1.80577
	HORVU1Hr1G082470	2.46466	1.81738
	HORVU3Hr1G087320	1.90736	1.88504
	HORVU5Hr1G080450	2.98285	1.93638
	HORVU1Hr1G046690	1.65262	1.98532
	HORVU5Hr1G080820	3.16675	1.99682
	HORVU1Hr1G047430	2.03904	2.00497
	HORVU6Hr1G086790	1.71403	2.06256
	HORVU5Hr1G118060	1.4257	2.0981
	HORVU3Hr1G056100	3.20787	2.11623
	HORVU2Hr1G081890	2.05674	2.26894
	HORVU2Hr1G094780	2.72714	2.32591
	HORVU2Hr1G010800	1.93687	2.37938
	HORVU4Hr1G005810	2.34755	2.40909
	HORVU6Hr1G004000	1.12853	2.41778
	HORVU3Hr1G087310	1.58536	3.22606
	HORVU7Hr1G120030	1.01761	1.32777
│Log2FC│≥ 0.5	HORVU4Hr1G059120	1.35978	0.583238
	HORVU2Hr1G037470	1.31583	0.605617
	HORVU4Hr1G056740	0.846789	0.653946
	HORVU5Hr1G053930	1.22307	0.658453
	HORVU2Hr1G110120	1.27947	0.68687
	HORVU6Hr1G067300	1.00094	0.69088
	HORVU3Hr1G095450	1.19967	0.695855
	HORVU2Hr1G078510	2.71239	0.710283
	HORVU1Hr1G079370	0.95531	0.723957
	HORVU5Hr1G121250	0.916474	0.731146
	HORVU7Hr1G080310	0.979353	0.734406
	HORVU5Hr1G037320	1.33456	0.770626
	HORVU4Hr1G081600	0.889751	0.779284
	HORVU3Hr1G030980	0.95878	0.791748
	HORVU7Hr1G116400	1.47381	0.822156
	HORVU2Hr1G085880	1.17653	0.828065
	HORVU5Hr1G097940	1.34061	0.830809
	HORVU2Hr1G080100	1.14959	0.832908
	HORVU5Hr1G092510	1.30962	0.852788
	HORVU1Hr1G077560	2.08746	0.855118
	HORVU6Hr1G093570	0.833757	0.880667
	HORVU2Hr1G037940	1.36867	0.88114
	HORVU2Hr1G078350	1.46805	0.887071
	HORVU3Hr1G001140	1.06449	0.901375
	HORVU3Hr1G096210	1.14237	0.915397
	HORVU7Hr1G098540	1.75301	0.917882
	HORVU2Hr1G032780	2.35553	0.924053
	HORVU5Hr1G052150	0.998893	0.924157
	HORVU1Hr1G053440	2.01749	0.936211
	HORVU5Hr1G034180	1.23918	0.942834
	HORVU7Hr1G117550	1.70913	0.944134
	HORVU3Hr1G063620	1.3679	0.958528
	HORVU7Hr1G038160	1.85178	0.961426
	HORVU2Hr1G083490	2.03945	0.972033
	HORVU0Hr1G040490	1.46082	0.976714
	HORVU4Hr1G056770	0.953722	1.03498
	HORVU3Hr1G093260	0.836553	1.11362
	HORVU5Hr1G108610	0.976799	1.29455
	HORVU5Hr1G073970	0.99335	1.37024
	HORVU1Hr1G048700	0.769595	1.42868
	HORVU2Hr1G108840	0.860359	1.51554

## Sheet: commonly down-regulated
	Gene ID	Log2FC_leaf	Log2FC_root
│Log2FC│≥ 1	HORVU4Hr1G085800	-2.58427	-5.72844
	HORVU2Hr1G104150	-2.14627	-5.66179
	HORVU6Hr1G027810	-3.77363	-4.36212
	HORVU1Hr1G072890	-4.15954	-4.02222
	HORVU5Hr1G119480	-2.52969	-3.79846
	HORVU3Hr1G093350	-1.59364	-3.78321
	HORVU2Hr1G026820	-1.42808	-3.72557
	HORVU5Hr1G110220	-1.3967	-3.63888
	HORVU4Hr1G087840	-1.85878	-3.63127
	HORVU7Hr1G116310	-2.29202	-3.58823
	HORVU4Hr1G077300	-2.66229	-3.55746
	HORVU1Hr1G049100	-1.07224	-3.54444
	HORVU7Hr1G100810	-1.11569	-3.54062
	HORVU4Hr1G000700	-1.92762	-3.52536
	HORVU5Hr1G062510	-1.73312	-3.3826
	HORVU5Hr1G110090	-3.72793	-3.31158
	HORVU2Hr1G082700	-3.36147	-3.27362
	HORVU0Hr1G022690	-1.31075	-3.17195
	HORVU5Hr1G104580	-1.32043	-3.16263
	HORVU7Hr1G044160	-2.58813	-3.07587
	HORVU3Hr1G020140	-1.93618	-3.07156
	HORVU2Hr1G099470	-1.87351	-3.06244
	HORVU4Hr1G087800	-2.62128	-3.02442
	HORVU6Hr1G091840	-2.32923	-3.01229
	HORVU5Hr1G110180	-1.35628	-2.98253
	HORVU6Hr1G028150	-1.9327	-2.95253
	HORVU1Hr1G027700	-2.00124	-2.94675
	HORVU3Hr1G003860	-1.23143	-2.91104
	HORVU5Hr1G080300	-4.55613	-2.89953
	HORVU7Hr1G091350	-2.18685	-2.89489
	HORVU2Hr1G013400	-1.08951	-2.87254
	HORVU3Hr1G105400	-1.44807	-2.86532
	HORVU7Hr1G077370	-1.62125	-2.78475
	HORVU2Hr1G013940	-1.04287	-2.75408
	HORVU3Hr1G064680	-1.57865	-2.7363
	HORVU3Hr1G006450	-2.20229	-2.70289
	HORVU5Hr1G102900	-1.9243	-2.65066
	HORVU2Hr1G122580	-1.85919	-2.58711
	HORVU6Hr1G008640	-1.76944	-2.55828
	HORVU7Hr1G054710	-1.93561	-2.54648
	HORVU3Hr1G080500	-1.28189	-2.5445
	HORVU1Hr1G092290	-2.27105	-2.46705
	HORVU4Hr1G083070	-1.63141	-2.4374
	HORVU2Hr1G065000	-1.48134	-2.4341
	HORVU5Hr1G086520	-1.5838	-2.43303
	HORVU4Hr1G080810	-1.36266	-2.41909
	HORVU2Hr1G044450	-1.34984	-2.36145
	HORVU2Hr1G073210	-1.62796	-2.33524
	HORVU6Hr1G073520	-1.65108	-2.32911
	HORVU1Hr1G092250	-1.53528	-2.28608
	HORVU3Hr1G035470	-1.93839	-2.25742
	HORVU7Hr1G007540	-1.14409	-2.23366
	HORVU2Hr1G014020	-1.22636	-2.20499
	HORVU2Hr1G108520	-3.42929	-2.20048
	HORVU2Hr1G114220	-1.75914	-2.19519
	HORVU1Hr1G021160	-1.4862	-2.11738
	HORVU3Hr1G109160	-1.35898	-2.09402
	HORVU4Hr1G000950	-1.67716	-2.08893
	HORVU6Hr1G088580	-2.15584	-2.0678
	HORVU2Hr1G004230	-1.55908	-2.0551
	HORVU2Hr1G124930	-1.21051	-1.99572
	HORVU5Hr1G011780	-1.17534	-1.98577
	HORVU7Hr1G072670	-3.95695	-1.98104
	HORVU5Hr1G119550	-1.93807	-1.93674
	HORVU7Hr1G033230	-1.25437	-1.91204
	HORVU2Hr1G014150	-1.25895	-1.89699
	HORVU4Hr1G085590	-2.5159	-1.89347
	HORVU2Hr1G018190	-1.14498	-1.878
	HORVU7Hr1G118560	-1.39682	-1.87726
	HORVU1Hr1G016870	-1.92309	-1.84315
	HORVU4Hr1G000850	-1.14478	-1.83386
	HORVU4Hr1G090820	-1.47062	-1.8319
	HORVU7Hr1G042120	-1.2235	-1.82788
	HORVU4Hr1G028780	-2.30178	-1.82592
	HORVU2Hr1G121060	-1.69803	-1.80831
	HORVU2Hr1G122620	-1.56729	-1.77378
	HORVU3Hr1G117890	-1.37426	-1.7556
	HORVU1Hr1G057680	-2.25851	-1.71866
	HORVU4Hr1G011740	-2.28606	-1.70924
	HORVU4Hr1G057000	-1.56449	-1.69362
	HORVU7Hr1G051150	-1.6023	-1.66893
	HORVU3Hr1G094870	-1.06972	-1.66559
	HORVU3Hr1G017160	-1.1795	-1.65516
	HORVU2Hr1G099450	-1.06947	-1.65185
	HORVU2Hr1G099550	-1.37868	-1.64633
	HORVU4Hr1G020710	-1.79291	-1.63095
	HORVU1Hr1G023220	-1.38579	-1.61415
	HORVU2Hr1G045970	-1.2171	-1.61355
	HORVU2Hr1G124960	-1.63242	-1.59064
	HORVU7Hr1G091250	-2.93505	-1.5798
	HORVU3Hr1G097810	-2.2266	-1.56187
	HORVU1Hr1G001950	-2.66017	-1.53096
	HORVU7Hr1G087490	-1.45835	-1.51797
	HORVU5Hr1G099200	-1.12121	-1.49261
	HORVU4Hr1G085250	-2.86978	-1.48062
	HORVU4Hr1G074780	-1.6127	-1.4637
	HORVU2Hr1G080460	-1.47988	-1.43626
	HORVU4Hr1G014900	-1.51318	-1.43303
	HORVU3Hr1G022780	-1.46941	-1.42505
	HORVU7Hr1G118010	-1.44335	-1.42356
	HORVU2Hr1G030610	-1.03379	-1.4033
	HORVU4Hr1G082600	-1.74028	-1.39818
	HORVU4Hr1G012750	-2.18887	-1.37747
	HORVU1Hr1G072720	-1.60709	-1.36144
	HORVU3Hr1G074960	-1.13625	-1.35984
	HORVU3Hr1G021150	-2.19767	-1.35613
	HORVU0Hr1G000780	-1.02297	-1.3506
	HORVU7Hr1G011250	-2.02409	-1.32746
	HORVU7Hr1G044210	-1.19747	-1.3238
	HORVU4Hr1G021650	-1.91656	-1.29711
	HORVU7Hr1G091100	-1.05617	-1.29072
	HORVU3Hr1G002000	-1.94048	-1.29013
	HORVU4Hr1G012530	-1.97823	-1.2672
	HORVU6Hr1G012640	-1.65155	-1.25863
	HORVU5Hr1G072520	-1.25232	-1.24818
	HORVU6Hr1G059940	-1.55621	-1.24505
	HORVU4Hr1G059950	-1.26306	-1.23605
	HORVU1Hr1G017460	-1.42623	-1.19565
	HORVU2Hr1G023260	-1.32597	-1.18375
	HORVU4Hr1G009070	-1.83524	-1.18238
	HORVU5Hr1G059070	-1.13146	-1.18149
	HORVU4Hr1G078950	-2.38287	-1.17197
	HORVU2Hr1G081540	-2.06159	-1.1617
	HORVU5Hr1G092960	-1.25046	-1.16112
	HORVU7Hr1G115330	-1.07054	-1.13586
	HORVU7Hr1G000370	-1.66464	-1.1316
	HORVU7Hr1G087250	-1.62177	-1.12882
	HORVU1Hr1G056210	-1.79448	-1.08722
	HORVU7Hr1G088560	-1.02845	-1.08533
	HORVU5Hr1G059410	-1.92082	-1.0617
	HORVU7Hr1G090240	-1.3568	-1.06029
	HORVU5Hr1G060070	-1.46558	-1.04402
	HORVU2Hr1G088110	-1.4744	-1.01959
	HORVU3Hr1G010620	-1.00048	-1.00946
│Log2FC│≥ 0.5	HORVU3Hr1G024200	-0.898046	-2.78535
	HORVU2Hr1G073370	-0.782223	-2.20401
	HORVU5Hr1G100140	-0.816442	-2.07055
	HORVU7Hr1G102840	-0.87973	-1.89837
	HORVU3Hr1G117440	-0.77116	-1.88743
	HORVU7Hr1G046320	-0.72983	-1.78803
	HORVU7Hr1G086890	-0.727687	-1.76515
	HORVU6Hr1G055960	-0.984994	-1.74997
	HORVU6Hr1G051560	-0.762208	-1.73163
	HORVU1Hr1G062380	-0.894572	-1.69199
	HORVU3Hr1G084220	-0.695641	-1.57811
	HORVU7Hr1G098370	-0.848634	-1.55213
	HORVU3Hr1G095240	-0.797091	-1.493
	HORVU4Hr1G057550	-0.965734	-1.29148
	HORVU1Hr1G088870	-0.682143	-1.21763
	HORVU2Hr1G065330	-0.919562	-1.1767
	HORVU6Hr1G033160	-0.789137	-1.1592
	HORVU5Hr1G059430	-0.971793	-1.11538
	HORVU2Hr1G032970	-0.729738	-1.0624
	HORVU6Hr1G030800	-0.936287	-1.03659
	HORVU6Hr1G073730	-1.13911	-0.957128
	HORVU5Hr1G098190	-0.740892	-0.938099
	HORVU1Hr1G094180	-1.73895	-0.917404
	HORVU7Hr1G058730	-0.777617	-0.877889
	HORVU5Hr1G082810	-0.961871	-0.868438
	HORVU3Hr1G002920	-1.1116	-0.86505
	HORVU1Hr1G028200	-1.30175	-0.855525
	HORVU3Hr1G006140	-1.25786	-0.833525
	HORVU1Hr1G082250	-0.937109	-0.817488
	HORVU7Hr1G088210	-0.908704	-0.807284
	HORVU6Hr1G072810	-1.01506	-0.793996
	HORVU2Hr1G121050	-3.94401	-0.792246
	HORVU1Hr1G090430	-1.003	-0.761184
	HORVU7Hr1G084830	0.769786	-0.759011
	HORVU5Hr1G019030	-0.89937	-0.754193
	HORVU3Hr1G018820	-1.04152	-0.741515
	HORVU2Hr1G028660	-1.55444	-0.739688
	HORVU7Hr1G078500	-1.06546	-0.691549
	HORVU7Hr1G056770	-0.697148	-0.679463
	HORVU5Hr1G045850	-0.980204	-0.671115
	HORVU1Hr1G069830	-0.815927	-3.99892
	HORVU4Hr1G057550	-0.965734	-1.29148

## Sheet: counter-regulated
	up-regulated in leaves and down-regulated in roots				down-regulated in leaves and up-regulated in roots
	Gene ID	Log2FC_leaf	Log2FC_root		Gene ID	Log2FC_leaf	Log2FC_root
│Log2FC│≥ 1	HORVU3Hr1G020490	3.07319	-2.79792		HORVU1Hr1G054040	-1.07979	1.53098
	HORVU2Hr1G005170	2.63442	-3.08384		HORVU3Hr1G002710	-1.09914	1.27524
	HORVU3Hr1G071120	2.6169	-1.83887		HORVU3Hr1G016490	-1.23811	2.12488
	HORVU2Hr1G067750	2.55305	-2.19806		HORVU6Hr1G065900	-1.50719	1.77379
	HORVU4Hr1G060720	2.46786	-1.34108		HORVU3Hr1G108330	-1.68671	1.29029
	HORVU7Hr1G085130	2.34694	-2.39505		HORVU3Hr1G094320	-1.69363	1.4629
	HORVU1Hr1G063390	2.28774	-1.44728		HORVU3Hr1G067130	-1.73883	1.70782
	HORVU5Hr1G081820	2.19642	-1.39709		HORVU4Hr1G028720	-2.20523	2.70723
	HORVU4Hr1G090660	2.09	-1.00699
	HORVU4Hr1G071040	1.99681	-2.0281
	HORVU4Hr1G072310	1.96838	-1.64935
	HORVU5Hr1G103770	1.87562	-2.33013
	HORVU3Hr1G020520	1.84211	-2.96842
	HORVU7Hr1G049370	1.82777	-1.35077
	HORVU7Hr1G049370	1.82777	-1.35077
	HORVU7Hr1G088670	1.66871	-2.52005
	HORVU2Hr1G092190	1.54239	-1.3749
	HORVU0Hr1G020420	1.54201	-1.21017
	HORVU7Hr1G101920	1.45631	-1.37335
	HORVU2Hr1G096890	1.41249	-1.36764
	HORVU5Hr1G068060	1.39836	-2.06007
	HORVU2Hr1G098160	1.38876	-1.6567
	HORVU5Hr1G103680	1.30055	-1.31052
	HORVU3Hr1G020390	1.26759	-1.9225
	HORVU1Hr1G079280	1.18354	-1.68499
	HORVU3Hr1G030650	1.17972	-1.74159
	HORVU4Hr1G002650	1.12958	-1.06832
	HORVU5Hr1G115100	1.03621	-1.23615
	HORVU5Hr1G088920	1.01529	-1.7377
│Log2FC│≥ 0.5	HORVU5Hr1G074010	2.72364	-0.597245		HORVU1Hr1G092440	-2.83631	0.989693
	HORVU4Hr1G067450	1.22419	-0.950983		HORVU5Hr1G114540	-0.707054	1.01502
	HORVU3Hr1G080100	1.20828	-0.945603		HORVU2Hr1G125280	-0.766086	0.958319
	HORVU3Hr1G021810	0.9868	-1.60493		HORVU3Hr1G057860	-0.785655	0.964041
	HORVU1Hr1G017050	0.986228	-1.3713		HORVU4Hr1G075180	-0.797546	1.57597
	HORVU4Hr1G068960	0.970554	-1.3926		HORVU2Hr1G082420	-0.90987	1.15018
	HORVU0Hr1G012930	0.970309	-0.728731		HORVU6Hr1G035470	-1.04861	0.977094
	HORVU1Hr1G013970	0.930594	-1.33162		HORVU6Hr1G025840	-1.52246	0.91002
	HORVU5Hr1G103430	0.883205	-3.05604
	HORVU4Hr1G067280	0.875911	-1.21954
	HORVU4Hr1G054970	0.865436	-1.24853
	HORVU7Hr1G084830	0.769786	-0.759011
	HORVU1Hr1G036920	0.768763	-1.05203
