# Supplementary material for: Global transcriptome profiling reveals root- and leaf-specific responses of barley (Hordeum vulgare L.) to H2O2
Source: Front Plant Sci. 2023 Sep 12;14:1223778. doi: 10.3389/fpls.2023.1223778 (PMC10523330; doi:10.3389/fpls.2023.1223778)
Supplement: Supplementary file 6 [file Table_4.xlsx]

## Sheet: Legend
Supplementary Table S4: List of genes from clusters 1-3 used to construct the heatmaps from Figures 5 and 6 as well as all genes from cluster 4. DEGs were defined with a cut-off of |Log2FC|≥0.5 and FDR < 0.01

## Sheet: Cluster1  
Category	Gene ID	Log2FC_leaf	Log2FC_root	Functional annotation	Predicted ortholog in A. thaliana
Transcription factors	HORVU4Hr1G000700	-1.92762	-3.52536	AP2/ERF domain-containing protein	AT3G23240 (AtERF092/ERF1b)
	HORVU3Hr1G020140	-1.93618	-3.07156	WRKY domain-containing protein	AT5G26170 (AtWRKY50)
	HORVU1Hr1G027700	-2.00124	-2.94675	WRKY domain-containing protein	AT5G26170 (AtWRKY50)
	HORVU5Hr1G080300	-4.55613	-2.89953	CBF1-like protein, BCBF1	AT4G25490 (AtDREB1b/CBF1/ERF029)
	HORVU2Hr1G080460	-1.47988	-1.43626	NAC domain-containing protein	AT5G61430 (AtNAC100)
	HORVU7Hr1G072670	-3.95695	-1.98104	NAC domain-containing protein	no ortholog
	HORVU5Hr1G059410	-1.92082	-1.0617	Homeobox domain-containing protein	AT3G12750 (AtZIP1)
Transporters	HORVU7Hr1G054710	-1.93561	-2.54648	Bidirectional sugar transporter	AT5G50790 (AtSWEET10)
	HORVU6Hr1G055960	-0.984994	-1.74997	Bidirectional sugar transporter	AT5G62850 (AtSWEET5)
	HORVU5Hr1G110220	-1.3967	-3.63888	H(+)/Pi cotransporter	AT3G54700 (AtPHT1;7)
	HORVU5Hr1G110180	-1.35628	-2.98253	H(+)/Pi cotransporter	AT3G54700 (AtPHT1;7)
	HORVU4Hr1G085250	-2.86978	-1.48062	Aquaporin membrane transporter	AT2G25810 (AtTIP4;1)
Glutathione and detoxification	HORVU6Hr1G091840	-2.32923	-3.01229	DTX/MATE metabolite transporter	AT4G00350 (AtDTX34)
	HORVU1Hr1G049100	-1.07224	-3.54444	GST_C terminal domain-containing protein	AT1G10360 (AtGSTU18)
	HORVU2Hr1G124930	-1.21051	-1.99572	Peroxidase	AT1G71695 (AtPRX12)
	HORVU6Hr1G008640	-1.76944	-2.55828	Catalase	AT1G20630 (AtCAT1)
Cell wall	HORVU1Hr1G069830	-0.815927	-3.99892	Expansin	AT1G69530 (AtEXPA1)
	HORVU4Hr1G090820	-1.47062	-1.8319	Xyloglucan endotransglucosylase/ hydrolase	AT2G36870 (AtXTH32)
	HORVU7Hr1G098370	-0.848634	-1.55213	Xyloglucan endotransglucosylase/ hydrolase	AT4G25810 (AtXTH23)
	HORVU7Hr1G086890	-0.727687	-1.76515	Xyloglucan endotransglucosylase/ hydrolase	AT2G36870 (AtXTH32)
Kinases	HORVU3Hr1G117890	-1.37426	-1.7556	RLK-LRR-VIII-1 receptor-like protein kinase	AT1G06840 (AtHPCAL5)
	HORVU1Hr1G092290	-2.27105	-2.46705	CRK/DUF26 receptor-like protein kinase	AT4G21410 (AtCRK29/AtDUF26.29)
	HORVU1Hr1G092250	-1.53528	-2.28608	CRK/DUF26 receptor-like protein kinase	AT4G05200 ((AtCRK25/AtDUF26.10))
	HORVU3Hr1G117890	-1.37426	-1.7556	RLK-LRR-VIII-1 receptor-like protein kinase	AT1G06840 (AtHPCAL5)
	HORVU3Hr1G094870	-1.06972	-1.66559	Histidine kinase	AT1G27320 (AtHK3)
	HORVU3Hr1G022780	-1.46941	-1.42505	cell wall-associated receptor-like protein kinase	AT5G02070 (AtWAKL20)
	HORVU5Hr1G059070	-1.13146	-1.18149	RLCK-VII-type receptor-like protein kinase	AT1G24030 (AtPBL28)

## Sheet: Cluster2 
Category	Gene ID	Log2FC_leaf	Log2FC_root	Functional annotation	Predicted ortholog in A. thaliana
Transcription factors	HORVU7Hr1G113830	1.22861	1.19855	WRKY domain-containing protein	AT4G31800 (AtWRKY18)
	HORVU1Hr1G082310	3.38994	1.29579	AP2/ERF domain-containing protein	no ortholog
	HORVU2Hr1G066080	2.26082	1.42297	LOB domain-containing protein	AT3G02550 (AtASL38/AtLBD41)
	HORVU3Hr1G016320	3.35295	1.5771	LOB domain-containing protein	AT3G02550 (AtASL38/AtLBD41)
	HORVU5Hr1G080450	2.98285	1.93638	AP2/ERF domain-containing protein	no ortholog
Primary metabolism	HORVU2Hr1G110120	1.27947	0.68687	Adenylhomocysteinase	AT4G13940 (AtHOG1)
	HORVU7Hr1G038160	1.85178	0.961426	sphingobase hydroxylase	AT1G69640 (AtSBH1)
	HORVU5Hr1G073970	0.99335	1.37024	3-hydroxy-3-methylglutaryl coenzyme A reductase	AT1G76490 (AtHMG1)
	HORVU6Hr1G004000	1.12853	2.41778	Glyco_hydro_32N domain-containing protein	AT1G62660
	HORVU2Hr1G084640	1.69509	1.27355	Lipase_3 domain-containing protein	AT1G05790
	HORVU1Hr1G053440	2.01749	0.936211	Proline dehydrogenase	AT5G38710 (AtPOX2/ProDH2)
Kinases	HORVU1Hr1G078860	2.14499	1.72655	MAPK domain-containing protein	AT2G32510 (AtMAPKKK17)
	HORVU3Hr1G065610	1.98926	1.34513	MAPK domain-containing protein	AT4G26890 (AtMAPKKK16)
Hormone/stress signaling	HORVU5Hr1G062290	2.34643	1.36511	TIFY domain-containing protein	no ortholog
	HORVU7Hr1G041230	2.05991	1.55923	TIFY domain-containing protein	no ortholog
	HORVU1Hr1G029180	1.23792	1.63121	LEA_2 domain-containing protein	no ortholog
	HORVU5Hr1G118060	1.4257	2.0981	LEA_2 domain-containing protein	no ortholog
	HORVU4Hr1G062830	2.82383	1.39529	FAD-binding PCMH-type domain-containing protein	AT5G44400

## Sheet: Cluster 3 
Category	Gene ID	Log2FC_leaf	Log2FC_root	Functional annotation	Predicted homolog in A.thaliana
Heat shock	HORVU4Hr1G060720	2.46786	-1.34108	SHSP domain-containing protein	AT3G46230 (AtHSP17.4)
	HORVU0Hr1G020420	1.54201	-1.21017	SHSP domain-containing protein	AT5G37670 (AtHSP15.7)
	HORVU3Hr1G020490	3.07319	-2.79792	SHSP domain-containing protein	AT5G12020 (AtHSP17.6II)
	HORVU3Hr1G020390	1.26759	-1.9225	SHSP domain-containing protein	AT5G12020 (AtHSP17.6II)
	HORVU7Hr1G049370	1.82777	-1.35077	SHSP domain-containing protein	AT5G56010 (AtHSP81-3)
	HORVU3Hr1G020520	1.84211	-2.96842	SHSP domain-containing protein	AT5G56010 (AtHSP81-3)
	HORVU3Hr1G071120	2.6169	-1.83887	SHSP domain-containing protein	AT1G74310 (AtHSP101)
	HORVU7Hr1G101920	1.45631	-1.37335	SHSP domain-containing protein	AT4G21320 (AtHSA32)
	HORVU5Hr1G103680	1.30055	-1.31052	SHSP domain-containing protein	AT3G44110 (AtATJ3)
Metabolism	HORVU3Hr1G021810	0.9868	-1.60493	UDPGT domain-containing protein	AT4G15550 (AtIAGLU)
	HORVU5Hr1G088920	1.01529	-1.7377	NADPH-cytochrome P450 reductase, CPR, P450R	AT4G30210 (AtATR2)
	HORVU4Hr1G072310	1.96838	-1.64935	FAD domain-containing pathway	AT4G38540
	HORVU2Hr1G096890	1.41249	-1.36764	Glycosyltransferase	AT2G31750 (AtUGT74D1)
Hormone /Stress signaling	HORVU4Hr1G002650	1.12958	-1.06832	Uncharacterized protein	AT4G11650 (AtOSM34)
	HORVU4Hr1G071040	1.99681	-2.0281	Serine O-acetyltransferase	AT5G56760 (AtSERAT1)
	HORVU3Hr1G030650	1.17972	-1.74159	LEA domain containing protein	AT2G21490 (AtLEA14)

## Sheet: Cluster 4
Gene ID	Log2FC_leaf	Log2FC_root	Functional annotation	Predicted ortholog in A.thaliana
HORVU1Hr1G054040	-1.07979	1.53098	AAI domain-containing protein	no homolog
HORVU2Hr1G082420	-0.90987	1.15018	Amine oxidase, EC 1.4.3.-	AT2G42490
HORVU2Hr1G125280	-0.766086	0.958319	Uncharacterized protein	AT1G45688
HORVU3Hr1G002710	-1.09914	1.27524	WAT1-related protein	WAT1
HORVU3Hr1G016490	-1.23811	2.12488	Alliinase_C domain-containing protein	TAR2
HORVU3Hr1G057860	-0.785655	0.964041	Predicted protein	no homolog
HORVU3Hr1G067130	-1.73883	1.70782	Uncharacterized protein	no homolog
HORVU3Hr1G094320	-1.69363	1.4629	Nucleotid_trans domain-containing protein	AT5G44820
HORVU3Hr1G108330	-1.68671	1.29029	Uncharacterized protein	no homolog
HORVU4Hr1G028720	-2.20523	2.70723	Xyloglucan endotransglucosylase/hydrolase, EC 2.4.1.207	AT5G13870
HORVU4Hr1G075180	-0.797546	1.57597	Homeobox domain-containing protein	ATHB13
HORVU5Hr1G114540	-0.707054	1.01502	Pectin acetylesterase, EC 3.1.1.-	AT4G19410
HORVU6Hr1G035470	-1.04861	0.977094	Uncharacterized protein	ATMYBR1
HORVU6Hr1G065900	-1.50719	1.77379	Transcription repressor (Ovate family protein)	no homolog
HORVU1Hr1G092440	-2.83631	0.989693	AAA domain-containing protein	AT1G64110
HORVU6Hr1G025840	-1.52246	0.91002	Uncharacterized protein	no homolog
