# Supplementary material for: Global transcriptome profiling reveals root- and leaf-specific responses of barley (Hordeum vulgare L.) to H2O2
Source: Front Plant Sci. 2023 Sep 12;14:1223778. doi: 10.3389/fpls.2023.1223778 (PMC10523330; doi:10.3389/fpls.2023.1223778)
Supplement: Supplementary file 7 [file Table_5.xlsx]

## Sheet: Legend
	Supplementary Table S5: Comparision between the Log2FC changes determined by qRT-PCR and RNA-Seq for selected DEGs

## Sheet: qRT-PCR vs RNA-Seq
Gene ID	Log2FC_leaf_qRT-PCR	Log2FC_leaf_RNA-Seq	Log2FC_root_qRT-PCR	Log2FC_root_RNA-Seq	Functional annotation
HORVU1Hr1G049100	-1.5	-1.07224	-1.6	-3.54444	GST C-terminal domain-containing protein
HORVU5Hr1G080300	-4.5	-4.55613	-1.95	-2.89953	CBF1-like protein BCBF1 (CBF4A) (CBF4B) (CRT/DRE Binding Factor 4B-2)
HORVU6Hr1G008640	-1.3	-1.76944	-1.8	-2.55828	Catalase, EC 1.11.1.6
HORVU2Hr1G124930	-1	-1.21051	-2	-1.99572	Peroxidase, EC 1.11.1.7
HORVU7Hr1G113830	1.4	1.22861	1.68	1.19855	WRKY domain-containing protein
HORVU7Hr1G072670	-2.23	-3.95695	-1.1	-1.98104	NAC domain-containing protein
HORVU7Hr1G086890	-1.095	-0.727687	-0.8	-1.76515	Xyloglucan endotransglucosylase/hydrolase, EC 2.4.1.207
HORVU5Hr1G080450	2.53	2.98285	1.45	1.93638	AP2/ERF domain-containing protein
HORVU1Hr1G078860	2.57	2.14499	1.76	1.72655	Protein kinase domain-containing protein (MAPK)
